# Supplementary material for: Dataset of an actual life-risk insurance portfolio
Source: Data Brief. 2022 Oct 3;45:108655. doi: 10.1016/j.dib.2022.108655 (PMC9679485; doi:10.1016/j.dib.2022.108655)
Supplement: Supplementary file 1 [file mmc1.xlsx]

## Sheet: Data
ID	Gender	Birth_Date	Effecitive_Date	Capital	Renewal_Date	Age	t	Age_Actuarial	Birthday	x	r	s	Age_actuarial_quarter	Month
1	M	1960-07-10	2000-03-08	55000	2009-03-08	48.6598	0.659822	49	2009-07-10	0.180822	4	1	48.75	3
2	M	1961-08-18	2000-03-07	105000	2009-03-07	47.551	0.550992	48	2009-08-18	0.178082	3	1	47.5	3
3	M	1963-10-14	2000-03-15	79500	2009-03-15	45.4182	0.418207	45	2009-10-14	0.2	3	1	45.5	3
4	F	1966-06-26	2000-03-15	74500	2009-03-15	42.7187	0.718686	43	2009-06-26	0.2	4	1	42.75	3
5	M	1942-09-30	2000-03-07	140000	2009-03-07	66.4339	0.433949	66	2009-09-30	0.178082	3	1	66.5	3
6	F	1941-09-07	2000-03-31	80000	2009-03-31	67.5619	0.561944	68	2009-09-07	0.243836	3	1	67.5	3
7	F	1962-04-03	2000-03-07	85000	2009-03-07	46.9268	0.926762	47	2009-04-03	0.178082	1	1	46	3
8	M	1969-03-28	2000-03-11	16000	2009-03-11	39.9535	0.953457	40	2009-03-28	0.189041	1	1	39	3
9	F	1962-01-26	2000-03-21	55000	2009-03-21	47.1485	0.148528	47	2009-01-26	0.216438	2	1	47.25	3
10	M	1969-02-13	2000-03-31	117000	2009-03-31	40.1259	0.125941	40	2009-02-13	0.243836	2	1	40.25	3
11	M	1959-10-28	2000-03-08	52000	2009-03-08	49.3607	0.360712	49	2009-10-28	0.180822	2	1	49.25	3
12	F	1965-10-18	2000-03-08	129000	2009-03-08	43.3867	0.386721	43	2009-10-18	0.180822	3	1	43.5	3
13	F	1944-04-02	2000-03-08	155000	2009-03-08	64.9309	0.930869	65	2009-04-02	0.180822	1	1	64	3
14	M	1973-03-15	2000-03-08	14000	2009-03-08	35.9808	0.980835	36	2009-03-15	0.180822	1	1	35	3
15	M	1958-06-08	2000-03-07	150000	2009-03-07	50.7461	0.746064	51	2009-06-08	0.178082	4	1	50.75	3
16	M	1965-12-01	2000-03-07	150000	2009-03-07	43.2635	0.263518	43	2009-12-01	0.178082	2	1	43.25	3
17	M	1955-12-02	2000-03-09	112000	2009-03-09	53.2676	0.267625	53	2009-12-02	0.183562	2	1	53.25	3
18	F	1950-01-10	2000-03-20	95000	2009-03-20	59.1896	0.189596	59	2009-01-10	0.213699	2	1	59.25	3
19	M	1962-08-16	2000-03-09	25000	2009-03-09	46.5626	0.562628	47	2009-08-16	0.183562	3	1	46.5	3
20	F	1944-10-31	2000-03-09	80000	2009-03-09	64.3532	0.353183	64	2009-10-31	0.183562	2	1	64.25	3
21	M	1965-03-03	2000-03-30	205000	2009-03-30	44.0739	0.073922	44	2009-03-03	0.241096	1	1	44	3
22	M	1951-08-14	2000-03-12	20000	2009-03-12	57.577	0.577002	58	2009-08-14	0.191781	3	1	57.5	3
23	F	1964-09-10	2000-03-30	175000	2009-03-30	44.5503	0.550308	45	2009-09-10	0.241096	3	1	44.5	3
24	M	1951-12-19	2000-03-12	125000	2009-03-12	57.2293	0.229295	57	2009-12-19	0.191781	2	1	57.25	3
25	F	1959-04-08	2000-04-01	60000	2009-04-01	49.9822	0.982204	50	2009-04-08	0.246575	1	1	49	4
26	F	1962-01-01	2000-03-08	73000	2009-03-08	47.1814	0.181383	47	2009-01-01	0.180822	2	1	47.25	3
27	M	1965-06-23	2000-03-08	129000	2009-03-08	43.707	0.70705	44	2009-06-23	0.180822	4	1	43.75	3
28	F	1964-08-20	2000-04-04	70000	2009-04-04	44.6215	0.621492	45	2009-08-20	0.254795	3	2	44.5	4
29	F	1958-04-26	2000-03-14	75000	2009-03-14	50.883	0.882957	51	2009-04-26	0.19726	1	1	50	3
30	M	1953-11-12	2000-03-14	63273	2009-03-14	55.3347	0.334702	55	2009-11-12	0.19726	2	1	55.25	3
31	M	1961-01-18	2000-04-01	62000	2009-04-01	48.1999	0.199863	48	2009-01-18	0.246575	2	1	48.25	4
32	F	1958-01-09	2000-03-13	95000	2009-03-13	51.1732	0.173169	51	2009-01-09	0.194521	2	1	51.25	3
33	F	1976-09-01	2000-03-15	30000	2009-03-15	32.5339	0.533881	33	2009-09-01	0.2	3	1	32.5	3
34	F	1960-09-06	2000-04-24	107000	2009-04-24	48.6297	0.629706	49	2009-09-06	0.309589	4	2	48.75	4
35	F	1969-06-29	2000-03-28	20000	2009-03-28	39.7454	0.74538	40	2009-06-29	0.235616	4	1	39.75	3
36	M	1958-06-16	2000-03-15	170000	2009-03-15	50.7461	0.746064	51	2009-06-16	0.2	4	1	50.75	3
37	M	1944-12-23	2000-03-18	50000	2009-03-18	64.2327	0.232717	64	2009-12-23	0.208219	2	1	64.25	3
38	F	1958-07-09	2000-04-09	28000	2009-04-09	50.7515	0.75154	51	2009-07-09	0.268493	4	2	50.75	4
39	F	1965-05-25	2000-04-01	105000	2009-04-01	43.8522	0.852156	44	2009-05-25	0.246575	4	1	43.75	4
40	M	1957-04-27	2000-03-15	150000	2009-03-15	51.8823	0.882272	52	2009-04-27	0.2	1	1	51	3
41	F	1963-11-10	2000-04-01	50000	2009-04-01	45.3908	0.390828	45	2009-11-10	0.246575	3	1	45.5	4
42	F	1953-04-10	2000-04-15	46000	2009-04-15	56.0137	0.0136893	56	2009-04-10	0.284932	1	2	56	4
43	M	1948-04-05	2000-03-16	65000	2009-03-16	60.9446	0.944559	61	2009-04-05	0.20274	1	1	60	3
44	F	1959-11-12	2000-03-16	65000	2009-03-16	49.3415	0.341547	49	2009-11-12	0.20274	2	1	49.25	3
45	F	1943-11-23	2000-03-16	197000	2009-03-16	65.3114	0.311431	65	2009-11-23	0.20274	2	1	65.25	3
46	F	1951-10-09	2000-03-16	110000	2009-03-16	57.4346	0.434634	57	2009-10-09	0.20274	3	1	57.5	3
47	F	1952-04-14	2000-03-16	60000	2009-03-16	56.9199	0.919918	57	2009-04-14	0.20274	1	1	56	3
48	M	1943-04-25	2000-03-19	45000	2009-03-19	65.9001	0.900068	66	2009-04-25	0.210959	1	1	65	3
49	M	1972-12-06	2000-03-19	40000	2009-03-19	36.282	0.281999	36	2009-12-06	0.210959	2	1	36.25	3
50	M	1967-07-21	2000-03-15	60000	2009-03-15	41.6509	0.650924	42	2009-07-21	0.2	4	1	41.75	3
51	M	1959-10-02	2000-03-20	56000	2009-03-20	49.4648	0.46475	49	2009-10-02	0.213699	3	1	49.5	3
52	M	1959-09-21	2000-03-15	120000	2009-03-15	49.4812	0.481177	49	2009-09-21	0.2	3	1	49.5	3
53	F	1948-02-19	2000-03-19	65000	2009-03-19	61.0787	0.0787132	61	2009-02-19	0.210959	1	1	61	3
54	M	1969-04-25	2000-03-20	110000	2009-03-20	39.9014	0.901437	40	2009-04-25	0.213699	1	1	39	3
55	M	1962-02-19	2000-04-07	70000	2009-04-07	47.1294	0.129363	47	2009-02-19	0.263014	2	2	47.25	4
56	M	1953-07-10	2000-03-16	65000	2009-03-16	55.6824	0.682409	56	2009-07-10	0.20274	4	1	55.75	3
57	F	1958-07-20	2000-03-20	74000	2009-03-20	50.6667	0.666667	51	2009-07-20	0.213699	4	1	50.75	3
58	F	1950-04-08	2000-03-20	74000	2009-03-20	58.9487	0.948665	59	2009-04-08	0.213699	1	1	58	3
59	M	1951-12-11	2000-03-16	605000	2009-03-16	57.2621	0.262149	57	2009-12-11	0.20274	2	1	57.25	3
60	M	1963-06-12	2000-03-20	35000	2009-03-20	45.7714	0.771389	46	2009-06-12	0.213699	4	1	45.75	3
61	F	1958-10-25	2000-04-01	25000	2009-04-01	50.4339	0.433949	50	2009-10-25	0.246575	3	1	50.5	4
62	F	1963-06-03	2000-04-01	75000	2009-04-01	45.8289	0.828884	46	2009-06-03	0.246575	4	1	45.75	4
63	F	1957-04-15	2000-03-20	100000	2009-03-20	51.9288	0.928816	52	2009-04-15	0.213699	1	1	51	3
64	F	1961-01-18	2000-03-15	105000	2009-03-15	48.1533	0.15332	48	2009-01-18	0.2	2	1	48.25	3
65	M	1961-02-02	2000-05-03	60000	2009-05-03	48.2464	0.246407	48	2009-02-02	0.334247	2	2	48.25	5
66	F	1960-03-31	2000-03-16	95000	2009-03-16	48.9582	0.958248	49	2009-03-31	0.20274	1	1	48	3
67	M	1973-06-01	2000-03-31	100000	2009-03-31	35.8303	0.830253	36	2009-06-01	0.243836	4	1	35.75	3
68	F	1956-01-24	2000-03-30	75000	2009-03-30	53.18	0.180014	53	2009-01-24	0.241096	2	1	53.25	3
69	M	1965-04-06	2000-03-22	170000	2009-03-22	43.9589	0.958932	44	2009-04-06	0.219178	1	1	43	3
70	M	1958-11-26	2000-03-22	7000	2009-03-22	50.319	0.31896	50	2009-11-26	0.219178	2	1	50.25	3
71	M	1956-06-19	2000-03-30	26000	2009-03-30	52.7775	0.77755	53	2009-06-19	0.241096	4	1	52.75	3
72	M	1966-08-13	2000-03-22	73000	2009-03-22	42.6064	0.606434	43	2009-08-13	0.219178	3	1	42.5	3
73	M	1946-11-02	2000-04-20	14000	2009-04-20	62.4641	0.464066	62	2009-11-02	0.29863	3	2	62.5	4
74	M	1968-12-27	2000-03-21	80000	2009-03-21	40.23	0.229979	40	2009-12-27	0.216438	2	1	40.25	3
75	F	1953-07-30	2000-03-29	202000	2009-03-29	55.6632	0.663244	56	2009-07-30	0.238356	4	1	55.75	3
76	M	1968-04-01	2000-03-26	25000	2009-03-26	40.9829	0.982888	41	2009-04-01	0.230137	1	1	40	3
77	F	1959-09-27	2000-04-07	225000	2009-04-07	49.5277	0.527721	50	2009-09-27	0.263014	3	2	49.5	4
78	F	1944-02-16	2000-04-01	82000	2009-04-01	65.1225	0.122519	65	2009-02-16	0.246575	1	1	65	4
79	F	1962-11-19	2000-03-27	30000	2009-03-27	46.3518	0.351814	46	2009-11-19	0.232877	2	1	46.25	3
80	M	1972-12-08	2000-03-26	62000	2009-03-26	36.2957	0.295688	36	2009-12-08	0.230137	2	1	36.25	3
81	F	1962-07-18	2000-03-23	150000	2009-03-23	46.6804	0.680356	47	2009-07-18	0.221918	4	1	46.75	3
82	M	1953-06-28	2000-04-02	28800	2009-04-02	55.7618	0.761807	56	2009-06-28	0.249315	4	1	55.75	4
83	M	1935-10-10	2000-03-26	80101.2	2009-03-26	73.4593	0.459274	73	2009-10-10	0.230137	3	1	73.5	3
84	F	1960-07-18	2000-03-29	50000	2009-03-29	48.6954	0.695414	49	2009-07-18	0.238356	4	1	48.75	3
85	M	1970-03-29	2000-04-30	56000	2009-04-30	39.0883	0.0882957	39	2009-03-29	0.326027	1	2	39	4
86	F	1947-10-24	2000-03-29	30000	2009-03-29	61.4292	0.429158	61	2009-10-24	0.238356	3	1	61.5	3
87	M	1958-01-11	2000-03-15	140000	2009-03-15	51.1732	0.173169	51	2009-01-11	0.2	2	1	51.25	3
88	F	1957-03-18	2000-03-15	110000	2009-03-15	51.9918	0.991786	52	2009-03-18	0.2	1	1	51	3
89	M	1948-03-12	2000-03-29	77860	2009-03-29	61.0459	0.045859	61	2009-03-12	0.238356	1	1	61	3
90	M	1958-04-03	2000-03-30	70000	2009-03-30	50.9897	0.989733	51	2009-04-03	0.241096	1	1	50	3
91	F	1952-09-10	2000-03-22	130000	2009-03-22	56.5284	0.528405	57	2009-09-10	0.219178	3	1	56.5	3
92	F	1958-10-04	2000-03-31	45000	2009-03-31	50.4887	0.488706	50	2009-10-04	0.243836	3	1	50.5	3
93	F	1948-12-11	2000-04-30	80000	2009-04-30	60.3833	0.383299	60	2009-12-11	0.326027	3	2	60.5	4
94	M	1961-12-28	2000-03-29	165000	2009-03-29	47.2498	0.249829	47	2009-12-28	0.238356	2	1	47.25	3
95	M	1961-08-12	2000-03-30	75000	2009-03-30	47.6304	0.63039	48	2009-08-12	0.241096	4	1	47.75	3
96	F	1956-11-14	2000-04-01	62000	2009-04-01	52.3778	0.377823	52	2009-11-14	0.246575	3	1	52.5	4
97	F	1944-05-09	2000-04-10	65000	2009-04-10	64.9199	0.919918	65	2009-05-09	0.271233	1	2	64	4
98	M	1982-01-31	2000-04-02	55000	2009-04-02	27.1677	0.167693	27	2009-01-31	0.249315	2	1	27.25	4
99	M	1960-11-02	2000-04-02	190000	2009-04-02	48.4134	0.413415	48	2009-11-02	0.249315	3	1	48.5	4
100	M	1972-08-26	2000-04-02	92000	2009-04-02	36.5996	0.599589	37	2009-08-26	0.249315	3	1	36.5	4
101	F	1973-01-19	2000-04-02	77000	2009-04-02	36.1999	0.199863	36	2009-01-19	0.249315	2	1	36.25	4
102	M	1947-09-18	2000-03-29	35000	2009-03-29	61.5277	0.527721	62	2009-09-18	0.238356	3	1	61.5	3
103	F	1961-06-12	2000-04-02	200000	2009-04-02	47.8056	0.805613	48	2009-06-12	0.249315	4	1	47.75	4
104	M	1944-10-25	2000-04-02	100000	2009-04-02	64.4353	0.435318	64	2009-10-25	0.249315	3	1	64.5	4
105	F	1958-09-13	2000-05-01	36000	2009-05-01	50.6311	0.631075	51	2009-09-13	0.328767	4	2	50.75	5
106	M	1975-07-15	2000-05-01	19000	2009-05-01	33.796	0.79603	34	2009-07-15	0.328767	4	2	33.75	5
107	M	1949-05-07	2000-05-03	80000	2009-05-03	59.989	0.989049	60	2009-05-07	0.334247	1	2	59	5
108	M	1943-07-28	2000-04-04	20000	2009-04-04	65.6865	0.686516	66	2009-07-28	0.254795	4	2	65.75	4
109	M	1945-04-24	2000-04-04	25000	2009-04-04	63.9452	0.945243	64	2009-04-24	0.254795	1	2	63	4
110	F	1948-01-01	2000-04-04	30000	2009-04-04	61.2567	0.256674	61	2009-01-01	0.254795	2	2	61.25	4
111	F	1959-05-07	2000-04-01	110000	2009-04-01	49.9028	0.902806	50	2009-05-07	0.246575	1	1	49	4
112	F	1942-10-07	2000-04-22	120000	2009-04-22	66.5407	0.540726	67	2009-10-07	0.30411	3	2	66.5	4
113	M	1964-06-06	2000-04-09	186000	2009-04-09	44.8405	0.84052	45	2009-06-06	0.268493	4	2	44.75	4
114	M	1959-10-25	2000-04-25	74000	2009-04-25	49.5003	0.500342	50	2009-10-25	0.312329	3	2	49.5	4
115	F	1960-02-12	2000-04-25	55000	2009-04-25	49.1992	0.199179	49	2009-02-12	0.312329	2	2	49.25	4
116	F	1967-04-22	2000-04-09	72000	2009-04-09	41.9658	0.965777	42	2009-04-22	0.268493	1	2	41	4
117	F	1957-12-12	2000-04-26	74000	2009-04-26	51.3703	0.370294	51	2009-12-12	0.315068	2	2	51.25	4
118	M	1963-09-27	2000-04-09	17000	2009-04-09	45.5332	0.533196	46	2009-09-27	0.268493	3	2	45.5	4
119	M	1960-08-10	2000-04-09	40000	2009-04-09	48.6626	0.66256	49	2009-08-10	0.268493	4	2	48.75	4
120	F	1961-03-21	2000-04-09	55000	2009-04-09	48.052	0.0520192	48	2009-03-21	0.268493	1	2	48	4
121	M	1961-07-20	2000-04-09	100000	2009-04-09	47.7207	0.720739	48	2009-07-20	0.268493	4	2	47.75	4
122	F	1952-05-10	2000-04-09	101000	2009-04-09	56.9144	0.914442	57	2009-05-10	0.268493	1	2	56	4
123	M	1962-01-11	2000-04-22	93000	2009-04-22	47.2772	0.277207	47	2009-01-11	0.30411	2	2	47.25	4
124	M	1973-03-20	2000-04-10	60000	2009-04-10	36.0575	0.0574949	36	2009-03-20	0.271233	1	2	36	4
125	F	1971-12-15	2000-04-10	70000	2009-04-10	37.3196	0.319644	37	2009-12-15	0.271233	2	2	37.25	4
126	M	1949-06-23	2000-04-10	91000	2009-04-10	59.7974	0.797399	60	2009-06-23	0.271233	4	2	59.75	4
127	M	1957-02-10	2000-04-10	140000	2009-04-10	52.1615	0.161533	52	2009-02-10	0.271233	2	2	52.25	4
128	M	1950-02-17	2000-04-15	90000	2009-04-15	59.1567	0.156742	59	2009-02-17	0.284932	2	2	59.25	4
129	M	1940-04-17	2000-04-11	125000	2009-04-11	68.9829	0.982888	69	2009-04-17	0.273973	1	2	68	4
130	F	1957-02-03	2000-04-11	37000	2009-04-11	52.1834	0.183436	52	2009-02-03	0.273973	2	2	52.25	4
131	M	1955-04-22	2000-04-11	55000	2009-04-11	53.9713	0.971253	54	2009-04-22	0.273973	1	2	53	4
132	M	1972-10-16	2000-04-11	25000	2009-04-11	36.4846	0.4846	36	2009-10-16	0.273973	3	2	36.5	4
133	M	1954-06-20	2000-04-11	31000	2009-04-11	54.809	0.809035	55	2009-06-20	0.273973	4	2	54.75	4
134	M	1941-12-27	2000-04-11	60000	2009-04-11	67.2882	0.288159	67	2009-12-27	0.273973	2	2	67.25	4
135	M	1954-01-07	2000-03-30	75000	2009-03-30	55.2252	0.225188	55	2009-01-07	0.241096	2	1	55.25	3
136	M	1960-10-26	2000-04-12	51000	2009-04-12	48.46	0.459959	48	2009-10-26	0.276712	3	2	48.5	4
137	M	1960-06-29	2000-04-10	78000	2009-04-10	48.7803	0.780287	49	2009-06-29	0.271233	4	2	48.75	4
138	M	1942-07-21	2000-04-24	120000	2009-04-24	66.7598	0.759754	67	2009-07-21	0.309589	4	2	66.75	4
139	F	1952-10-19	2000-05-12	70000	2009-05-12	56.5613	0.561259	57	2009-10-19	0.358904	3	2	56.5	5
140	F	1959-12-09	2000-04-10	52000	2009-04-10	49.3361	0.336071	49	2009-12-09	0.271233	2	2	49.25	4
141	F	1970-03-13	2000-04-13	52000	2009-04-13	39.0856	0.0855578	39	2009-03-13	0.279452	1	2	39	4
142	F	1960-05-18	2000-04-13	105000	2009-04-13	48.9035	0.903491	49	2009-05-18	0.279452	1	2	48	4
143	F	1955-08-17	2000-04-13	70000	2009-04-13	53.6564	0.6564	54	2009-08-17	0.279452	4	2	53.75	4
144	M	1950-10-11	2000-04-16	22500	2009-04-16	58.5133	0.513347	59	2009-10-11	0.287671	3	2	58.5	4
145	F	1963-10-18	2000-04-16	105000	2009-04-16	45.4949	0.494867	45	2009-10-18	0.287671	3	2	45.5	4
146	F	1976-03-16	2000-04-16	118000	2009-04-16	33.0842	0.0841889	33	2009-03-16	0.287671	1	2	33	4
147	M	1952-12-27	2000-04-16	71000	2009-04-16	56.3012	0.301164	56	2009-12-27	0.287671	2	2	56.25	4
148	F	1960-05-10	2000-04-16	23000	2009-04-16	48.9336	0.933607	49	2009-05-10	0.287671	1	2	48	4
149	F	1969-04-10	2000-04-16	31000	2009-04-16	40.0164	0.0164271	40	2009-04-10	0.287671	1	2	40	4
150	M	1962-07-18	2000-04-16	26000	2009-04-16	46.7461	0.746064	47	2009-07-18	0.287671	4	2	46.75	4
151	F	1942-07-12	2000-04-16	98000	2009-04-16	66.7625	0.762491	67	2009-07-12	0.287671	4	2	66.75	4
152	M	1953-12-27	2000-04-26	72000	2009-04-26	55.3292	0.329227	55	2009-12-27	0.315068	2	2	55.25	4
153	M	1950-10-30	2000-05-02	152000	2009-05-02	58.5051	0.505133	59	2009-10-30	0.331507	3	2	58.5	5
154	M	1945-08-28	2000-04-17	65000	2009-04-17	63.6359	0.635866	64	2009-08-28	0.290411	4	2	63.75	4
155	M	1964-03-07	2000-04-18	101000	2009-04-18	45.1143	0.114305	45	2009-03-07	0.293151	1	2	45	4
156	M	1960-01-20	2000-04-16	26000	2009-04-16	49.2375	0.237509	49	2009-01-20	0.287671	2	2	49.25	4
157	F	1958-02-06	2000-04-16	26000	2009-04-16	51.1896	0.189596	51	2009-02-06	0.287671	2	2	51.25	4
158	F	1954-01-31	2000-04-16	62000	2009-04-16	55.206	0.206023	55	2009-01-31	0.287671	2	2	55.25	4
159	F	1959-04-27	2000-04-17	105000	2009-04-17	49.974	0.97399	50	2009-04-27	0.290411	1	2	49	4
160	M	1954-10-25	2000-04-18	35000	2009-04-18	54.4805	0.480493	54	2009-10-25	0.293151	3	2	54.5	4
161	M	1945-07-09	2000-04-18	85000	2009-04-18	63.7755	0.775496	64	2009-07-09	0.293151	4	2	63.75	4
162	M	1956-10-19	2000-04-18	50000	2009-04-18	52.4956	0.495551	52	2009-10-19	0.293151	3	2	52.5	4
163	F	1948-05-09	2000-05-01	70000	2009-05-01	60.9774	0.977413	61	2009-05-09	0.328767	1	2	60	5
164	M	1952-05-23	2000-04-19	80000	2009-04-19	56.9062	0.906229	57	2009-05-23	0.29589	1	2	56	4
165	F	1971-06-20	2000-04-20	65000	2009-04-20	37.8344	0.83436	38	2009-06-20	0.29863	4	2	37.75	4
166	F	1966-03-31	2000-05-06	110000	2009-05-06	43.0992	0.0992471	43	2009-03-31	0.342466	1	2	43	5
167	M	1964-04-30	2000-04-20	80000	2009-04-20	44.9719	0.971937	45	2009-04-30	0.29863	1	2	44	4
168	M	1964-05-04	2000-04-20	70000	2009-04-20	44.961	0.960986	45	2009-05-04	0.29863	1	2	44	4
169	F	1981-09-28	2000-04-23	35000	2009-04-23	27.5674	0.56742	28	2009-09-28	0.306849	3	2	27.5	4
170	F	1971-11-22	2000-05-02	42000	2009-05-02	37.4428	0.442847	37	2009-11-22	0.331507	3	2	37.5	5
171	M	1964-01-25	2000-04-23	125000	2009-04-23	45.243	0.242984	45	2009-01-25	0.306849	2	2	45.25	4
172	M	1966-05-21	2000-04-23	140000	2009-04-23	42.924	0.924025	43	2009-05-21	0.306849	1	2	42	4
173	M	1960-04-01	2000-05-13	69000	2009-05-13	49.1143	0.114305	49	2009-04-01	0.361644	1	2	49	5
174	M	1965-06-07	2000-05-08	61000	2009-05-08	43.9179	0.917864	44	2009-06-07	0.347945	1	2	43	5
175	F	1971-11-06	2000-04-24	90000	2009-04-24	37.4648	0.46475	37	2009-11-06	0.309589	3	2	37.5	4
176	M	1970-03-21	2000-04-24	80000	2009-04-24	39.0938	0.0937714	39	2009-03-21	0.309589	1	2	39	4
177	F	1961-01-26	2000-04-24	102000	2009-04-24	48.2409	0.240931	48	2009-01-26	0.309589	2	2	48.25	4
178	F	1965-01-16	2000-04-17	130000	2009-04-17	44.2491	0.249144	44	2009-01-16	0.290411	2	2	44.25	4
179	M	1960-04-08	2000-05-01	190000	2009-05-01	49.0623	0.0622861	49	2009-04-08	0.328767	1	2	49	5
180	F	1958-02-11	2000-04-23	145000	2009-04-23	51.1951	0.195072	51	2009-02-11	0.306849	2	2	51.25	4
181	M	1956-10-06	2000-05-22	70000	2009-05-22	52.6242	0.62423	53	2009-10-06	0.386301	3	2	52.5	5
182	F	1959-08-29	2000-04-24	45000	2009-04-24	49.6537	0.653662	50	2009-08-29	0.309589	4	2	49.75	4
183	M	1958-03-26	2000-04-23	126000	2009-04-23	51.0773	0.0773443	51	2009-03-26	0.306849	1	2	51	4
184	M	1956-10-18	2000-05-17	60000	2009-05-17	52.5777	0.577687	53	2009-10-18	0.372603	3	2	52.5	5
185	M	1978-07-09	2000-04-24	34000	2009-04-24	30.7926	0.792608	31	2009-07-09	0.309589	4	2	30.75	4
186	F	1960-09-02	2000-05-01	36000	2009-05-01	48.6598	0.659822	49	2009-09-02	0.328767	4	2	48.75	5
187	F	1964-12-13	2000-04-25	168000	2009-04-25	44.3641	0.364134	44	2009-12-13	0.312329	2	2	44.25	4
188	M	1954-11-25	2000-04-25	34000	2009-04-25	54.4148	0.414784	54	2009-11-25	0.312329	3	2	54.5	4
189	F	1963-06-08	2000-04-25	44000	2009-04-25	45.8809	0.880903	46	2009-06-08	0.312329	1	2	45	4
190	M	1950-10-27	2000-04-25	50000	2009-04-25	58.4942	0.494182	58	2009-10-27	0.312329	3	2	58.5	4
191	M	1949-11-02	2000-04-30	31000	2009-04-30	59.4908	0.49076	59	2009-11-02	0.326027	3	2	59.5	4
192	M	1951-06-07	2000-05-01	45000	2009-05-01	57.9001	0.900068	58	2009-06-07	0.328767	1	2	57	5
193	F	1954-01-15	2000-05-01	14000	2009-05-01	55.2909	0.290897	55	2009-01-15	0.328767	2	2	55.25	5
194	F	1966-12-13	2000-05-05	48500	2009-05-05	42.3929	0.392882	42	2009-12-13	0.339726	3	2	42.5	5
195	M	1948-09-27	2000-05-03	62000	2009-05-03	60.5969	0.596851	61	2009-09-27	0.334247	3	2	60.5	5
196	F	1956-06-01	2000-04-26	205000	2009-04-26	52.9008	0.900753	53	2009-06-01	0.315068	1	2	52	4
197	F	1957-03-16	2000-04-25	50000	2009-04-25	52.1095	0.109514	52	2009-03-16	0.312329	1	2	52	4
198	M	1964-10-04	2000-04-26	65000	2009-04-26	44.5585	0.558522	45	2009-10-04	0.315068	3	2	44.5	4
199	M	1965-01-27	2000-05-26	100000	2009-05-26	44.3258	0.325804	44	2009-01-27	0.39726	2	2	44.25	5
200	F	1968-06-26	2000-05-26	70000	2009-05-26	40.9144	0.914442	41	2009-06-26	0.39726	1	2	40	5
201	M	1965-04-27	2000-04-25	120000	2009-04-25	43.9945	0.994524	44	2009-04-27	0.312329	1	2	43	4
202	M	1965-08-30	2000-04-27	32000	2009-04-27	43.6578	0.657769	44	2009-08-30	0.317808	4	2	43.75	4
203	F	1957-08-25	2000-04-26	155000	2009-04-26	51.6687	0.66872	52	2009-08-25	0.315068	4	2	51.75	4
204	M	1953-03-24	2000-04-27	38000	2009-04-27	56.0931	0.0930869	56	2009-03-24	0.317808	1	2	56	4
205	M	1953-04-16	2000-04-27	65000	2009-04-27	56.0301	0.0301164	56	2009-04-16	0.317808	1	2	56	4
206	F	1955-08-02	2000-04-27	20000	2009-04-27	53.7358	0.735797	54	2009-08-02	0.317808	4	2	53.75	4
207	M	1962-01-28	2000-04-24	305000	2009-04-24	47.2361	0.23614	47	2009-01-28	0.309589	2	2	47.25	4
208	F	1959-03-30	2000-05-01	83750	2009-05-01	50.089	0.0889802	50	2009-03-30	0.328767	1	2	50	5
209	M	1947-03-20	2000-05-01	102000	2009-05-01	62.1164	0.116359	62	2009-03-20	0.328767	1	2	62	5
210	M	1965-04-09	2000-05-07	110000	2009-05-07	44.0767	0.0766598	44	2009-04-09	0.345205	1	2	44	5
211	F	1977-02-24	2000-05-01	80000	2009-05-01	32.1807	0.180698	32	2009-02-24	0.328767	2	2	32.25	5
212	M	1972-11-05	2000-04-30	60000	2009-04-30	36.4819	0.481862	36	2009-11-05	0.326027	3	2	36.5	4
213	M	1951-10-10	2000-04-30	152000	2009-04-30	57.5551	0.555099	58	2009-10-10	0.326027	3	2	57.5	4
214	F	1968-12-24	2000-04-30	171000	2009-04-30	40.3477	0.347707	40	2009-12-24	0.326027	2	2	40.25	4
215	M	1964-03-02	2000-04-30	140000	2009-04-30	45.1608	0.160849	45	2009-03-02	0.326027	2	2	45.25	4
216	M	1953-10-09	2000-05-02	181000	2009-05-02	55.5619	0.561944	56	2009-10-09	0.331507	3	2	55.5	5
217	M	1946-03-31	2000-05-02	45000	2009-05-02	63.0883	0.0882957	63	2009-03-31	0.331507	1	2	63	5
218	M	1942-04-27	2000-05-28	78000	2009-05-28	67.0856	0.0855578	67	2009-04-27	0.40274	1	2	67	5
219	M	1969-07-14	2000-05-03	80000	2009-05-03	39.8029	0.802875	40	2009-07-14	0.334247	4	2	39.75	5
220	M	1951-11-09	2000-05-07	100000	2009-05-07	57.4921	0.492129	57	2009-11-09	0.345205	3	2	57.5	5
221	M	1948-12-03	2000-04-30	32000	2009-04-30	60.4052	0.405202	60	2009-12-03	0.326027	3	2	60.5	4
222	M	1947-07-01	2000-04-30	50000	2009-04-30	61.8316	0.831622	62	2009-07-01	0.326027	4	2	61.75	4
223	F	1954-02-27	2000-04-24	60000	2009-04-24	55.154	0.154004	55	2009-02-27	0.309589	2	2	55.25	4
224	M	1952-05-20	2000-05-02	90000	2009-05-02	56.95	0.950034	57	2009-05-20	0.331507	1	2	56	5
225	M	1950-02-15	2000-05-01	80000	2009-05-01	59.206	0.206023	59	2009-02-15	0.328767	2	2	59.25	5
226	F	1958-08-06	2000-04-25	35000	2009-04-25	50.7187	0.718686	51	2009-08-06	0.312329	4	2	50.75	4
227	F	1967-08-11	2000-05-01	74000	2009-05-01	41.7221	0.722108	42	2009-08-11	0.328767	4	2	41.75	5
228	M	1959-06-08	2000-06-01	75000	2009-06-01	49.9822	0.982204	50	2009-06-08	0.413699	1	2	49	6
229	M	1956-09-19	2000-05-15	110000	2009-05-15	52.6516	0.651608	53	2009-09-19	0.367123	4	2	52.75	5
230	F	1966-12-26	2000-04-26	35000	2009-04-26	42.3326	0.332649	42	2009-12-26	0.315068	2	2	42.25	4
231	F	1946-12-25	2000-04-18	270000	2009-04-18	62.3135	0.313484	62	2009-12-25	0.293151	2	2	62.25	4
232	M	1966-11-30	2000-05-02	100000	2009-05-02	42.4203	0.42026	42	2009-11-30	0.331507	3	2	42.5	5
233	F	1962-04-17	2000-05-03	50500	2009-05-03	47.0445	0.0444901	47	2009-04-17	0.334247	1	2	47	5
234	F	1962-09-14	2000-06-01	55000	2009-06-01	46.7132	0.71321	47	2009-09-14	0.413699	4	2	46.75	6
235	F	1962-01-22	2000-05-04	155000	2009-05-04	47.2799	0.279945	47	2009-01-22	0.336986	2	2	47.25	5
236	M	1961-03-15	2000-05-09	26000	2009-05-09	48.1506	0.150582	48	2009-03-15	0.350685	2	2	48.25	5
237	M	1960-03-01	2000-05-07	155000	2009-05-07	49.1828	0.182752	49	2009-03-01	0.345205	2	2	49.25	5
238	F	1962-09-24	2000-05-07	120000	2009-05-07	46.6174	0.617385	47	2009-09-24	0.345205	3	2	46.5	5
239	M	1959-04-28	2000-06-05	35000	2009-06-05	50.1054	0.105407	50	2009-04-28	0.424658	1	2	50	6
240	F	1967-03-28	2000-05-07	65000	2009-05-07	42.1109	0.110883	42	2009-03-28	0.345205	1	2	42	5
241	M	1953-07-06	2000-05-16	52000	2009-05-16	55.8604	0.86037	56	2009-07-06	0.369863	4	2	55.75	5
242	M	1949-10-11	2000-05-19	56000	2009-05-19	59.603	0.603012	60	2009-10-11	0.378082	3	2	59.5	5
243	M	1964-07-17	2000-05-07	200000	2009-05-07	44.8049	0.804928	45	2009-07-17	0.345205	4	2	44.75	5
244	M	1957-04-14	2000-05-07	53000	2009-05-07	52.063	0.0629706	52	2009-04-14	0.345205	1	2	52	5
245	M	1951-03-24	2000-05-07	160000	2009-05-07	58.1218	0.121834	58	2009-03-24	0.345205	1	2	58	5
246	F	1951-01-29	2000-06-01	35000	2009-06-01	58.3381	0.338125	58	2009-01-29	0.413699	2	2	58.25	6
247	F	1966-11-09	2000-06-01	60000	2009-06-01	42.5599	0.55989	43	2009-11-09	0.413699	3	2	42.5	6
248	M	1965-06-01	2000-05-02	56000	2009-05-02	43.9179	0.917864	44	2009-06-01	0.331507	1	2	43	5
249	M	1955-09-02	2000-05-31	29200	2009-05-31	53.744	0.744011	54	2009-09-02	0.410959	4	2	53.75	5
250	M	1979-04-27	2000-05-08	32000	2009-05-08	30.0315	0.0314853	30	2009-04-27	0.347945	1	2	30	5
251	F	1969-04-14	2000-05-08	150000	2009-05-08	40.0657	0.0657084	40	2009-04-14	0.347945	1	2	40	5
252	M	1959-11-08	2000-05-07	100000	2009-05-07	49.4949	0.494867	49	2009-11-08	0.345205	3	2	49.5	5
253	M	1958-04-18	2000-05-01	50000	2009-05-01	51.0363	0.0362765	51	2009-04-18	0.328767	1	2	51	5
254	F	1965-05-29	2000-06-03	70000	2009-06-03	44.0137	0.0136893	44	2009-05-29	0.419178	1	2	44	6
255	F	1964-04-05	2000-05-01	85000	2009-05-01	45.0705	0.0704997	45	2009-04-05	0.328767	1	2	45	5
256	M	1966-08-15	2000-05-09	105000	2009-05-09	42.7324	0.732375	43	2009-08-15	0.350685	4	2	42.75	5
257	M	1950-10-12	2000-05-09	80000	2009-05-09	58.5736	0.57358	59	2009-10-12	0.350685	3	2	58.5	5
258	F	1969-09-03	2000-05-10	65000	2009-05-10	39.6824	0.682409	40	2009-09-03	0.353425	4	2	39.75	5
259	F	1966-03-05	2000-05-07	110000	2009-05-07	43.1732	0.173169	43	2009-03-05	0.345205	2	2	43.25	5
260	M	1961-09-03	2000-05-10	69877	2009-05-10	47.6824	0.682409	48	2009-09-03	0.353425	4	2	47.75	5
261	M	1969-02-21	2000-05-08	275000	2009-05-08	40.2081	0.208077	40	2009-02-21	0.347945	2	2	40.25	5
262	F	1958-10-28	2000-05-07	200000	2009-05-07	50.5243	0.524298	51	2009-10-28	0.345205	3	2	50.5	5
263	M	1953-12-25	2000-05-12	75000	2009-05-12	55.3785	0.378508	55	2009-12-25	0.358904	3	2	55.5	5
264	M	1964-10-07	2000-05-17	17500	2009-05-17	44.6078	0.607803	45	2009-10-07	0.372603	3	2	44.5	5
265	M	1954-07-22	2000-05-09	20000	2009-05-09	54.7981	0.798084	55	2009-07-22	0.350685	4	2	54.75	5
266	M	1953-04-29	2000-04-24	125000	2009-04-24	55.9863	0.986311	56	2009-04-29	0.309589	1	2	55	4
267	F	1967-06-03	2000-05-14	82000	2009-05-14	41.9466	0.946612	42	2009-06-03	0.364384	1	2	41	5
268	M	1943-07-27	2000-06-10	65000	2009-06-10	65.8727	0.87269	66	2009-07-27	0.438356	4	2	65.75	6
269	M	1965-05-09	2000-05-14	59567	2009-05-14	44.0137	0.0136893	44	2009-05-09	0.364384	1	2	44	5
270	F	1951-02-07	2000-05-01	90000	2009-05-01	58.2286	0.228611	58	2009-02-07	0.328767	2	2	58.25	5
271	M	1946-06-23	2000-05-14	90000	2009-05-14	62.8912	0.89117	63	2009-06-23	0.364384	1	2	62	5
272	F	1957-08-10	2000-05-14	120000	2009-05-14	51.7591	0.759069	52	2009-08-10	0.364384	4	2	51.75	5
273	M	1947-05-15	2000-05-15	110000	2009-05-15	62.0014	0.00136893	62	2009-05-15	0.367123	1	2	62	5
274	M	1960-06-15	2000-05-15	70000	2009-05-15	48.9144	0.914442	49	2009-06-15	0.367123	1	2	48	5
275	F	1948-06-16	2000-05-16	110000	2009-05-16	60.9144	0.914442	61	2009-06-16	0.369863	1	2	60	5
276	F	1962-11-24	2000-06-10	80000	2009-06-10	46.5435	0.543463	47	2009-11-24	0.438356	3	2	46.5	6
277	F	1958-08-14	2000-06-16	103000	2009-06-16	50.8392	0.839151	51	2009-08-14	0.454795	4	2	50.75	6
278	F	1963-10-11	2000-05-16	125000	2009-05-16	45.5962	0.596167	46	2009-10-11	0.369863	3	2	45.5	5
279	F	1964-11-05	2000-05-15	55000	2009-05-15	44.5229	0.52293	45	2009-11-05	0.367123	3	2	44.5	5
280	M	1967-07-03	2000-05-14	150000	2009-05-14	41.8645	0.864476	42	2009-07-03	0.364384	4	2	41.75	5
281	F	1950-10-12	2000-05-15	110000	2009-05-15	58.59	0.590007	59	2009-10-12	0.367123	3	2	58.5	5
282	F	1958-08-01	2000-06-07	32000	2009-06-07	50.8501	0.850103	51	2009-08-01	0.430137	4	2	50.75	6
283	F	1950-11-25	2000-05-16	45000	2009-05-16	58.4723	0.472279	58	2009-11-25	0.369863	3	2	58.5	5
284	F	1958-12-28	2000-05-01	305000	2009-05-01	50.3409	0.340862	50	2009-12-28	0.328767	2	2	50.25	5
285	M	1961-09-12	2000-05-10	55000	2009-05-10	47.6578	0.657769	48	2009-09-12	0.353425	4	2	47.75	5
286	M	1964-09-05	2000-05-21	181200	2009-05-21	44.7064	0.706366	45	2009-09-05	0.383562	4	2	44.75	5
287	F	1968-09-27	2000-05-16	110000	2009-05-16	40.6324	0.632444	41	2009-09-27	0.369863	4	2	40.75	5
288	F	1955-11-08	2000-05-15	46000	2009-05-15	53.5168	0.516769	54	2009-11-08	0.367123	3	2	53.5	5
289	M	1964-05-14	2000-06-03	62600	2009-06-03	45.0541	0.0540726	45	2009-05-14	0.419178	1	2	45	6
290	F	1948-09-19	2000-05-17	50000	2009-05-17	60.6571	0.657084	61	2009-09-19	0.372603	4	2	60.75	5
291	M	1959-11-25	2000-06-01	61500	2009-06-01	49.5168	0.516769	50	2009-11-25	0.413699	3	2	49.5	6
292	M	1953-01-21	2000-05-17	125000	2009-05-17	56.3176	0.317591	56	2009-01-21	0.372603	2	2	56.25	5
293	F	1958-11-01	2000-07-04	31200	2009-07-04	50.6721	0.672142	51	2009-11-01	0.50411	4	3	50.75	7
294	F	1951-02-08	2000-05-18	40000	2009-05-18	58.2724	0.272416	58	2009-02-08	0.375342	2	2	58.25	5
295	M	1951-05-11	2000-05-18	35000	2009-05-18	58.0205	0.0205339	58	2009-05-11	0.375342	1	2	58	5
296	M	1947-02-06	2000-06-01	80000	2009-06-01	62.3162	0.316222	62	2009-02-06	0.413699	2	2	62.25	6
297	M	1949-02-24	2000-05-21	16397	2009-05-21	60.2355	0.235455	60	2009-02-24	0.383562	2	2	60.25	5
298	M	1961-09-01	2000-05-21	92000	2009-05-21	47.718	0.718001	48	2009-09-01	0.383562	4	2	47.75	5
299	F	1965-07-12	2000-05-21	77000	2009-05-21	43.8576	0.857632	44	2009-07-12	0.383562	4	2	43.75	5
300	M	1960-08-02	2000-05-22	62000	2009-05-22	48.8022	0.80219	49	2009-08-02	0.386301	4	2	48.75	5
301	M	1961-06-17	2000-05-22	65000	2009-05-22	47.9288	0.928816	48	2009-06-17	0.386301	1	2	47	5
302	F	1973-05-26	2000-06-03	62600	2009-06-03	36.0219	0.0219028	36	2009-05-26	0.419178	1	2	36	6
303	M	1952-04-17	2000-05-24	40000	2009-05-24	57.1006	0.100616	57	2009-04-17	0.391781	1	2	57	5
304	F	1942-07-17	2000-05-18	29000	2009-05-18	66.8364	0.836413	67	2009-07-17	0.375342	4	2	66.75	5
305	M	1949-02-18	2000-06-01	95000	2009-06-01	60.282	0.281999	60	2009-02-18	0.413699	2	2	60.25	6
306	M	1957-02-07	2000-06-01	80000	2009-06-01	52.3121	0.312115	52	2009-02-07	0.413699	2	2	52.25	6
307	M	1951-05-12	2000-05-08	345000	2009-05-08	57.9904	0.990418	58	2009-05-12	0.347945	1	2	57	5
308	M	1956-12-02	2000-05-24	122000	2009-05-24	52.4736	0.473648	52	2009-12-02	0.391781	3	2	52.5	5
309	M	1954-08-30	2000-05-12	185000	2009-05-12	54.6995	0.699521	55	2009-08-30	0.358904	4	2	54.75	5
310	M	1957-11-14	2000-05-08	330000	2009-05-08	51.4798	0.479808	51	2009-11-14	0.347945	3	2	51.5	5
311	F	1951-04-17	2000-06-19	65000	2009-06-19	58.1739	0.173854	58	2009-04-17	0.463014	2	2	58.25	6
312	F	1971-09-03	2000-05-25	155000	2009-05-25	37.7248	0.724846	38	2009-09-03	0.394521	4	2	37.75	5
313	M	1946-07-14	2000-05-25	40000	2009-05-25	62.8638	0.863792	63	2009-07-14	0.394521	4	2	62.75	5
314	F	1945-10-06	2000-05-25	50000	2009-05-25	63.6331	0.633128	64	2009-10-06	0.394521	4	2	63.75	5
315	F	1956-01-25	2000-05-25	55000	2009-05-25	53.3306	0.330595	53	2009-01-25	0.394521	2	2	53.25	5
316	M	1959-09-16	2000-05-25	65000	2009-05-25	49.6893	0.689254	50	2009-09-16	0.394521	4	2	49.75	5
317	F	1954-12-19	2000-05-25	100000	2009-05-25	54.4312	0.431211	54	2009-12-19	0.394521	3	2	54.5	5
318	M	1970-10-18	2000-05-25	160000	2009-05-25	38.601	0.600958	39	2009-10-18	0.394521	3	2	38.5	5
319	F	1940-03-11	2000-05-28	35000	2009-05-28	69.2129	0.212868	69	2009-03-11	0.40274	2	2	69.25	5
320	M	1941-07-11	2000-05-25	15700	2009-05-25	67.8713	0.871321	68	2009-07-11	0.394521	4	2	67.75	5
321	M	1947-06-08	2000-06-01	47000	2009-06-01	61.9822	0.982204	62	2009-06-08	0.413699	1	2	61	6
322	M	1967-07-11	2000-06-01	230000	2009-06-01	41.8919	0.891855	42	2009-07-11	0.413699	1	2	41	6
323	M	1948-06-04	2000-05-28	155000	2009-05-28	60.9802	0.980151	61	2009-06-04	0.40274	1	2	60	5
324	F	1959-09-24	2000-06-01	60500	2009-06-01	49.6865	0.686516	50	2009-09-24	0.413699	4	2	49.75	6
325	M	1967-06-24	2000-06-27	100000	2009-06-27	42.0096	0.00958248	42	2009-06-24	0.484932	1	2	42	6
326	M	1960-08-12	2000-06-08	85000	2009-06-08	48.8214	0.821355	49	2009-08-12	0.432877	4	2	48.75	6
327	F	1972-05-14	2000-05-28	125000	2009-05-28	37.0376	0.0376454	37	2009-05-14	0.40274	1	2	37	5
328	M	1967-07-20	2000-06-01	100000	2009-06-01	41.8672	0.867214	42	2009-07-20	0.413699	4	2	41.75	6
329	F	1952-07-22	2000-05-29	110000	2009-05-29	56.8515	0.851472	57	2009-07-22	0.405479	4	2	56.75	5
330	F	1957-02-27	2000-06-03	78811	2009-06-03	52.2628	0.262834	52	2009-02-27	0.419178	2	2	52.25	6
331	M	1945-11-08	2000-05-31	70000	2009-05-31	63.5592	0.559206	64	2009-11-08	0.410959	3	2	63.5	5
332	F	1966-09-24	2000-06-04	20000	2009-06-04	42.694	0.694045	43	2009-09-24	0.421918	4	2	42.75	6
333	M	1979-12-18	2000-05-29	23000	2009-05-29	29.4456	0.445585	29	2009-12-18	0.405479	3	2	29.5	5
334	M	1957-06-21	2000-05-31	40000	2009-05-31	51.9425	0.942505	52	2009-06-21	0.410959	1	2	51	5
335	M	1950-05-02	2000-05-28	160000	2009-05-28	59.0719	0.0718686	59	2009-05-02	0.40274	1	2	59	5
336	F	1957-05-18	2000-06-16	70000	2009-06-16	52.0794	0.0793977	52	2009-05-18	0.454795	1	2	52	6
337	M	1960-08-31	2000-05-30	112000	2009-05-30	48.7447	0.744695	49	2009-08-31	0.408219	4	2	48.75	5
338	F	1960-12-16	2000-06-29	65000	2009-06-29	48.5339	0.533881	49	2009-12-16	0.490411	3	2	48.5	6
339	F	1943-06-04	2000-05-30	80000	2009-05-30	65.9877	0.98768	66	2009-06-04	0.408219	1	2	65	5
340	F	1953-05-02	2000-05-30	77000	2009-05-30	56.0767	0.0766598	56	2009-05-02	0.408219	1	2	56	5
341	M	1957-05-20	2000-06-16	70000	2009-06-16	52.0739	0.073922	52	2009-05-20	0.454795	1	2	52	6
342	F	1976-05-27	2000-06-10	51000	2009-06-10	33.0376	0.0376454	33	2009-05-27	0.438356	1	2	33	6
343	F	1969-06-09	2000-06-01	44100	2009-06-01	39.9781	0.978097	40	2009-06-09	0.413699	1	2	39	6
344	M	1964-10-12	2000-06-01	52100	2009-06-01	44.6352	0.635181	45	2009-10-12	0.413699	4	2	44.75	6
345	M	1951-10-27	2000-06-01	90000	2009-06-01	57.5962	0.596167	58	2009-10-27	0.413699	3	2	57.5	6
346	F	1947-11-01	2000-06-01	38000	2009-06-01	61.5825	0.582478	62	2009-11-01	0.413699	3	2	61.5	6
347	F	1944-05-14	2000-07-01	80000	2009-07-01	65.1307	0.130732	65	2009-05-14	0.49589	2	2	65.25	7
348	M	1957-08-10	2000-07-01	55000	2009-07-01	51.8905	0.890486	52	2009-08-10	0.49589	1	2	51	7
349	F	1964-08-07	2000-06-17	40000	2009-06-17	44.8597	0.859685	45	2009-08-07	0.457534	4	2	44.75	6
350	F	1954-10-20	2000-06-01	60000	2009-06-01	54.6146	0.614648	55	2009-10-20	0.413699	3	2	54.5	6
351	F	1963-12-06	2000-06-04	65000	2009-06-04	45.4949	0.494867	45	2009-12-06	0.421918	3	2	45.5	6
352	F	1970-12-20	2000-07-03	65000	2009-07-03	38.5352	0.53525	39	2009-12-20	0.50137	3	3	38.5	7
353	M	1966-12-24	2000-07-03	80000	2009-07-03	42.5243	0.524298	43	2009-12-24	0.50137	3	3	42.5	7
354	F	1955-08-25	2000-06-30	61000	2009-06-30	53.848	0.848049	54	2009-08-25	0.493151	4	2	53.75	6
355	F	1971-09-17	2000-06-05	52000	2009-06-05	37.7166	0.716632	38	2009-09-17	0.424658	4	2	37.75	6
356	M	1952-04-29	2000-06-01	102000	2009-06-01	57.0897	0.0896646	57	2009-04-29	0.413699	1	2	57	6
357	M	1962-12-16	2000-06-06	150000	2009-06-06	46.4723	0.472279	46	2009-12-16	0.427397	3	2	46.5	6
358	F	1955-11-08	2000-06-28	57494	2009-06-28	53.6372	0.637235	54	2009-11-08	0.487671	4	2	53.75	6
359	M	1971-03-04	2000-06-22	130000	2009-06-22	38.3025	0.302533	38	2009-03-04	0.471233	2	2	38.25	6
360	F	1945-12-13	2000-06-10	18000	2009-06-10	63.4908	0.49076	63	2009-12-13	0.438356	3	2	63.5	6
361	M	1966-07-07	2000-07-06	39500	2009-07-06	42.9979	0.997947	43	2009-07-07	0.509589	1	3	42	7
362	M	1952-03-07	2000-06-16	48000	2009-06-16	57.2758	0.275838	57	2009-03-07	0.454795	2	2	57.25	6
363	F	1954-03-13	2000-06-16	88000	2009-06-16	55.2608	0.26078	55	2009-03-13	0.454795	2	2	55.25	6
364	F	1936-05-30	2000-05-31	28000	2009-05-31	73.0021	0.00205339	73	2009-05-30	0.410959	1	2	73	5
365	F	1963-07-03	2000-06-07	125000	2009-06-07	45.9302	0.930185	46	2009-07-03	0.430137	1	2	45	6
366	F	1965-08-31	2000-07-06	39500	2009-07-06	43.8467	0.84668	44	2009-08-31	0.509589	4	3	43.75	7
367	F	1956-08-23	2000-06-07	120000	2009-06-07	52.7885	0.788501	53	2009-08-23	0.430137	4	2	52.75	6
368	M	1964-03-22	2000-07-04	75000	2009-07-04	45.2841	0.284052	45	2009-03-22	0.50411	2	3	45.25	7
369	F	1964-02-06	2000-07-04	80000	2009-07-04	45.4073	0.407255	45	2009-02-06	0.50411	3	3	45.5	7
370	M	1953-03-01	2000-06-08	165000	2009-06-08	56.271	0.271047	56	2009-03-01	0.432877	2	2	56.25	6
371	M	1970-07-23	2000-06-08	32000	2009-06-08	38.8775	0.877481	39	2009-07-23	0.432877	1	2	38	6
372	M	1965-04-29	2000-06-08	35000	2009-06-08	44.1095	0.109514	44	2009-04-29	0.432877	1	2	44	6
373	M	1946-03-26	2000-06-08	125000	2009-06-08	63.2033	0.203285	63	2009-03-26	0.432877	2	2	63.25	6
374	M	1954-01-16	2000-06-14	100000	2009-06-14	55.4086	0.408624	55	2009-01-16	0.449315	3	2	55.5	6
375	F	1972-12-01	2000-07-07	130000	2009-07-07	36.5969	0.596851	37	2009-12-01	0.512329	3	3	36.5	7
376	F	1961-06-13	2000-06-07	71000	2009-06-07	47.9836	0.983573	48	2009-06-13	0.430137	1	2	47	6
377	M	1966-03-03	2000-06-30	70000	2009-06-30	43.3265	0.326489	43	2009-03-03	0.493151	2	2	43.25	6
378	F	1966-05-04	2000-06-10	89000	2009-06-10	43.102	0.101985	43	2009-05-04	0.438356	1	2	43	6
379	M	1965-03-31	2000-06-11	105000	2009-06-11	44.1971	0.197125	44	2009-03-31	0.441096	2	2	44.25	6
380	M	1947-08-05	2000-06-08	65000	2009-06-08	61.8426	0.842574	62	2009-08-05	0.432877	4	2	61.75	6
381	M	1964-09-09	2000-07-02	72000	2009-07-02	44.8104	0.810404	45	2009-09-09	0.49863	4	2	44.75	7
382	F	1973-04-15	2000-07-07	43000	2009-07-07	36.2272	0.227242	36	2009-04-15	0.512329	2	3	36.25	7
383	M	1968-01-23	2000-06-11	80000	2009-06-11	41.3826	0.382615	41	2009-01-23	0.441096	3	2	41.5	6
384	M	1972-06-24	2000-07-07	85000	2009-07-07	37.0349	0.0349076	37	2009-06-24	0.512329	1	3	37	7
385	F	1963-06-29	2000-06-11	40000	2009-06-11	45.9521	0.952088	46	2009-06-29	0.441096	1	2	45	6
386	F	1961-05-05	2000-06-29	65000	2009-06-29	48.1506	0.150582	48	2009-05-05	0.490411	2	2	48.25	6
387	M	1954-08-09	2000-05-31	90000	2009-05-31	54.809	0.809035	55	2009-08-09	0.410959	4	2	54.75	5
388	F	1963-01-18	2000-06-08	41000	2009-06-08	46.3874	0.387406	46	2009-01-18	0.432877	3	2	46.5	6
389	M	1937-05-29	2000-05-30	40000	2009-05-30	72.0027	0.00273785	72	2009-05-29	0.408219	1	2	72	5
390	M	1962-04-15	2000-06-12	120000	2009-06-12	47.1595	0.15948	47	2009-04-15	0.443836	2	2	47.25	6
391	M	1955-11-04	2000-06-12	65000	2009-06-12	53.6044	0.604381	54	2009-11-04	0.443836	3	2	53.5	6
392	F	1957-09-09	2000-06-01	105000	2009-06-01	51.7262	0.726215	52	2009-09-09	0.413699	4	2	51.75	6
393	F	1962-01-05	2000-07-01	120000	2009-07-01	47.4853	0.485284	47	2009-01-05	0.49589	3	2	47.5	7
394	M	1959-10-21	2000-07-01	110000	2009-07-01	49.6947	0.69473	50	2009-10-21	0.49589	4	2	49.75	7
395	M	1957-12-17	2000-06-13	160000	2009-06-13	51.488	0.488022	51	2009-12-17	0.446575	3	2	51.5	6
396	M	1961-05-10	2000-07-11	120000	2009-07-11	48.1697	0.169747	48	2009-05-10	0.523288	2	3	48.25	7
397	F	1952-02-04	2000-06-13	86000	2009-06-13	57.3552	0.355236	57	2009-02-04	0.446575	2	2	57.25	6
398	M	1953-01-19	2000-06-13	31000	2009-06-13	56.397	0.396988	56	2009-01-19	0.446575	3	2	56.5	6
399	F	1957-06-16	2000-06-10	55000	2009-06-10	51.9836	0.983573	52	2009-06-16	0.438356	1	2	51	6
400	F	1946-12-06	2000-06-13	44000	2009-06-13	62.5188	0.518823	63	2009-12-06	0.446575	3	2	62.5	6
401	F	1975-12-14	2000-06-13	150000	2009-06-13	33.4976	0.497604	33	2009-12-14	0.446575	3	2	33.5	6
402	M	1971-06-04	2000-06-13	81000	2009-06-13	38.026	0.0260096	38	2009-06-04	0.446575	1	2	38	6
403	F	1948-01-27	2000-06-14	95000	2009-06-14	61.3799	0.379877	61	2009-01-27	0.449315	3	2	61.5	6
404	M	1958-06-02	2000-06-30	105000	2009-06-30	51.0773	0.0773443	51	2009-06-02	0.493151	1	2	51	6
405	F	1965-01-14	2000-06-30	80000	2009-06-30	44.4572	0.457221	44	2009-01-14	0.493151	3	2	44.5	6
406	M	1975-05-18	2000-06-14	155000	2009-06-14	34.0753	0.0752909	34	2009-05-18	0.449315	1	2	34	6
407	M	1962-09-12	2000-06-08	305000	2009-06-08	46.7379	0.737851	47	2009-09-12	0.432877	4	2	46.75	6
408	F	1954-05-10	2000-06-30	115000	2009-06-30	55.1403	0.140315	55	2009-05-10	0.493151	2	2	55.25	6
409	F	1966-09-10	2000-07-01	90000	2009-07-01	42.8063	0.806297	43	2009-09-10	0.49589	4	2	42.75	7
410	M	1966-05-27	2000-07-01	45000	2009-07-01	43.0965	0.0965092	43	2009-05-27	0.49589	1	2	43	7
411	F	1963-11-21	2000-06-15	125000	2009-06-15	45.5661	0.566051	46	2009-11-21	0.452055	3	2	45.5	6
412	M	1960-06-24	2000-06-15	121000	2009-06-15	48.9747	0.974675	49	2009-06-24	0.452055	1	2	48	6
413	M	1948-05-31	2000-06-14	96000	2009-06-14	61.0376	0.0376454	61	2009-05-31	0.449315	1	2	61	6
414	M	1961-12-27	2000-06-15	80000	2009-06-15	47.4661	0.466119	47	2009-12-27	0.452055	3	2	47.5	6
415	F	1957-10-25	2000-07-18	65000	2009-07-18	51.729	0.728953	52	2009-10-25	0.542466	4	3	51.75	7
416	F	1958-10-10	2000-06-19	31000	2009-06-19	50.6913	0.691307	51	2009-10-10	0.463014	4	2	50.75	6
417	F	1943-05-19	2000-07-11	80000	2009-07-11	66.1465	0.146475	66	2009-05-19	0.523288	2	3	66.25	7
418	M	1966-07-22	2000-06-19	52000	2009-06-19	42.9103	0.910335	43	2009-07-22	0.463014	1	2	42	6
419	M	1951-08-22	2000-06-19	190000	2009-06-19	57.8261	0.826146	58	2009-08-22	0.463014	4	2	57.75	6
420	F	1952-01-20	2000-07-15	55000	2009-07-15	57.4839	0.483915	57	2009-01-20	0.534247	3	3	57.5	7
421	M	1944-11-28	2000-06-20	75000	2009-06-20	64.5585	0.558522	65	2009-11-28	0.465753	3	2	64.5	6
422	M	1957-07-31	2000-07-01	80000	2009-07-01	51.9179	0.917864	52	2009-07-31	0.49589	1	2	51	7
423	F	1958-11-29	2000-06-25	70000	2009-06-25	50.5708	0.570842	51	2009-11-29	0.479452	3	2	50.5	6
424	M	1949-04-23	2000-06-19	37000	2009-06-19	60.1561	0.156057	60	2009-04-23	0.463014	2	2	60.25	6
425	M	1969-03-08	2000-06-20	123436	2009-06-20	40.2847	0.284736	40	2009-03-08	0.465753	2	2	40.25	6
426	M	1962-03-15	2000-07-04	100000	2009-07-04	47.3046	0.304586	47	2009-03-15	0.50411	2	3	47.25	7
427	F	1959-07-22	2000-07-04	100000	2009-07-04	49.9521	0.952088	50	2009-07-22	0.50411	1	3	49	7
428	F	1969-03-30	2000-06-20	83435.5	2009-06-20	40.2245	0.224504	40	2009-03-30	0.465753	2	2	40.25	6
429	F	1958-08-06	2000-07-01	80000	2009-07-01	50.9021	0.902122	51	2009-08-06	0.49589	1	2	50	7
430	F	1948-07-19	2000-07-01	130000	2009-07-01	60.95	0.950034	61	2009-07-19	0.49589	1	2	60	7
431	M	1959-07-04	2000-06-20	47000	2009-06-20	49.963	0.963039	50	2009-07-04	0.465753	1	2	49	6
432	M	1971-01-11	2000-06-20	30000	2009-06-20	38.4394	0.439425	38	2009-01-11	0.465753	3	2	38.5	6
433	F	1943-10-20	2000-07-01	47000	2009-07-01	65.6975	0.697467	66	2009-10-20	0.49589	4	2	65.75	7
434	F	1953-08-28	2000-06-20	45000	2009-06-20	55.8111	0.811088	56	2009-08-28	0.465753	4	2	55.75	6
435	F	1967-08-19	2000-06-21	110000	2009-06-21	41.8398	0.839836	42	2009-08-19	0.468493	4	2	41.75	6
436	M	1957-12-15	2000-07-02	220000	2009-07-02	51.5455	0.545517	52	2009-12-15	0.49863	3	2	51.5	7
437	M	1947-03-14	2000-06-21	92000	2009-06-21	62.2724	0.272416	62	2009-03-14	0.468493	2	2	62.25	6
438	M	1943-06-28	2000-06-21	110000	2009-06-21	65.9822	0.982204	66	2009-06-28	0.468493	1	2	65	6
439	M	1966-04-20	2000-06-21	77000	2009-06-21	43.1704	0.170431	43	2009-04-20	0.468493	2	2	43.25	6
440	M	1961-02-19	2000-06-21	23000	2009-06-21	48.334	0.334018	48	2009-02-19	0.468493	2	2	48.25	6
441	F	1963-01-05	2000-06-21	32000	2009-06-21	46.4586	0.45859	46	2009-01-05	0.468493	3	2	46.5	6
442	M	1959-08-31	2000-06-21	110000	2009-06-21	49.807	0.806982	50	2009-08-31	0.468493	4	2	49.75	6
443	F	1958-12-15	2000-06-22	110000	2009-06-22	50.5188	0.518823	51	2009-12-15	0.471233	3	2	50.5	6
444	M	1955-09-25	2000-07-20	26000	2009-07-20	53.8179	0.817933	54	2009-09-25	0.547945	4	3	53.75	7
445	M	1953-11-21	2000-07-07	65000	2009-07-07	55.6249	0.624914	56	2009-11-21	0.512329	3	3	55.5	7
446	M	1947-05-21	2000-06-25	100000	2009-06-25	62.0972	0.0971937	62	2009-05-21	0.479452	1	2	62	6
447	F	1979-05-02	2000-06-25	25000	2009-06-25	30.1492	0.149213	30	2009-05-02	0.479452	2	2	30.25	6
448	M	1963-10-30	2000-06-29	37000	2009-06-29	45.6646	0.664613	46	2009-10-30	0.490411	4	2	45.75	6
449	M	1949-12-25	2000-07-25	40000	2009-07-25	59.5811	0.581109	60	2009-12-25	0.561644	3	3	59.5	7
450	M	1950-06-20	2000-07-01	80000	2009-07-01	59.0308	0.0308008	59	2009-06-20	0.49589	1	2	59	7
451	M	1957-08-02	2000-07-01	178000	2009-07-01	51.9124	0.912389	52	2009-08-02	0.49589	1	2	51	7
452	F	1957-05-25	2000-07-01	168000	2009-07-01	52.1013	0.1013	52	2009-05-25	0.49589	1	2	52	7
453	M	1948-10-16	2000-07-01	41000	2009-07-01	60.7064	0.706366	61	2009-10-16	0.49589	4	2	60.75	7
454	F	1960-08-06	2000-07-08	102000	2009-07-08	48.9199	0.919918	49	2009-08-06	0.515068	1	3	48	7
455	F	1962-02-10	2000-06-27	95000	2009-06-27	47.3758	0.37577	47	2009-02-10	0.484932	3	2	47.5	6
456	M	1947-08-01	2000-07-17	50000	2009-07-17	61.9603	0.960301	62	2009-08-01	0.539726	1	3	61	7
457	M	1948-01-21	2000-06-30	60000	2009-06-30	61.4401	0.44011	61	2009-01-21	0.493151	3	2	61.5	6
458	M	1955-05-20	2000-06-07	305000	2009-06-07	54.0507	0.0506502	54	2009-05-20	0.430137	1	2	54	6
459	M	1942-01-10	2000-06-27	28000	2009-06-27	67.4606	0.460643	67	2009-01-10	0.484932	3	2	67.5	6
460	M	1941-03-07	2000-06-28	100000	2009-06-28	68.3094	0.309377	68	2009-03-07	0.487671	2	2	68.25	6
461	M	1976-08-05	2000-06-28	55000	2009-06-28	32.8953	0.895277	33	2009-08-05	0.487671	1	2	32	6
462	M	1955-12-31	2000-06-28	65000	2009-06-28	53.4921	0.492129	53	2009-12-31	0.487671	3	2	53.5	6
463	M	1951-08-08	2000-06-28	35000	2009-06-28	57.8891	0.889117	58	2009-08-08	0.487671	1	2	57	6
464	M	1963-08-08	2000-07-01	65000	2009-07-01	45.8973	0.897331	46	2009-08-08	0.49589	1	2	45	7
465	M	1957-03-20	2000-07-05	65000	2009-07-05	52.293	0.29295	52	2009-03-20	0.506849	2	3	52.25	7
466	F	1969-04-09	2000-06-28	46000	2009-06-28	40.219	0.219028	40	2009-04-09	0.487671	2	2	40.25	6
467	F	1965-01-24	2000-06-28	125000	2009-06-28	44.4244	0.424367	44	2009-01-24	0.487671	3	2	44.5	6
468	F	1953-05-13	2000-06-28	80000	2009-06-28	56.1259	0.125941	56	2009-05-13	0.487671	2	2	56.25	6
469	M	1954-04-06	2000-06-29	90000	2009-06-29	55.2307	0.230664	55	2009-04-06	0.490411	2	2	55.25	6
470	M	1962-01-02	2000-06-29	65000	2009-06-29	47.488	0.488022	47	2009-01-02	0.490411	3	2	47.5	6
471	F	1966-04-08	2000-07-02	70000	2009-07-02	43.2334	0.233402	43	2009-04-08	0.49863	2	2	43.25	7
472	F	1945-11-28	2000-07-02	9500	2009-07-02	63.5921	0.59206	64	2009-11-28	0.49863	3	2	63.5	7
473	M	1949-09-08	2000-06-26	89000	2009-06-26	59.7974	0.797399	60	2009-09-08	0.482192	4	2	59.75	6
474	F	1961-10-09	2000-06-13	70070	2009-06-13	47.6769	0.676934	48	2009-10-09	0.446575	4	2	47.75	6
475	F	1960-05-30	2000-07-02	130000	2009-07-02	49.0897	0.0896646	49	2009-05-30	0.49863	1	2	49	7
476	F	1963-06-02	2000-07-02	30000	2009-07-02	46.0835	0.0835044	46	2009-06-02	0.49863	1	2	46	7
477	F	1960-09-04	2000-07-02	90000	2009-07-02	48.8241	0.824093	49	2009-09-04	0.49863	4	2	48.75	7
478	F	1963-08-18	2000-07-16	70000	2009-07-16	45.911	0.91102	46	2009-08-18	0.536986	1	3	45	7
479	M	1971-01-20	2000-07-01	150000	2009-07-01	38.4449	0.444901	38	2009-01-20	0.49589	3	2	38.5	7
480	F	1970-04-18	2000-07-01	105000	2009-07-01	39.2033	0.203285	39	2009-04-18	0.49589	2	2	39.25	7
481	F	1948-06-09	2000-06-29	116000	2009-06-29	61.0541	0.0540726	61	2009-06-09	0.490411	1	2	61	6
482	M	1944-03-15	2000-07-29	116000	2009-07-29	65.3717	0.371663	65	2009-03-15	0.572603	2	3	65.25	7
483	M	1948-06-20	2000-07-02	235000	2009-07-02	61.0322	0.0321697	61	2009-06-20	0.49863	1	2	61	7
484	F	1966-12-04	2000-07-02	29000	2009-07-02	42.5763	0.576318	43	2009-12-04	0.49863	3	2	42.5	7
485	F	1966-10-23	2000-07-03	65000	2009-07-03	42.694	0.694045	43	2009-10-23	0.50137	4	3	42.75	7
486	M	1961-05-22	2000-07-03	35000	2009-07-03	48.115	0.11499	48	2009-05-22	0.50137	1	3	48	7
487	F	1966-11-30	2000-07-03	80000	2009-07-03	42.59	0.590007	43	2009-11-30	0.50137	3	3	42.5	7
488	F	1948-01-11	2000-07-03	80000	2009-07-03	61.4757	0.475702	61	2009-01-11	0.50137	3	3	61.5	7
489	F	1953-01-12	2000-07-03	70000	2009-07-03	56.4709	0.47091	56	2009-01-12	0.50137	3	3	56.5	7
490	F	1950-01-12	2000-07-04	60000	2009-07-04	59.4743	0.474333	59	2009-01-12	0.50411	3	3	59.5	7
491	M	1968-08-07	2000-08-02	80000	2009-08-02	40.9856	0.985626	41	2009-08-07	0.583562	1	3	40	8
492	F	1968-09-02	2000-08-02	40000	2009-08-02	40.9144	0.914442	41	2009-09-02	0.583562	1	3	40	8
493	M	1961-03-08	2000-07-03	120000	2009-07-03	48.3203	0.320329	48	2009-03-08	0.50137	2	3	48.25	7
494	M	1955-06-05	2000-07-30	50000	2009-07-30	54.152	0.151951	54	2009-06-05	0.575342	2	3	54.25	7
495	F	1951-10-14	2000-07-04	105000	2009-07-04	57.7221	0.722108	58	2009-10-14	0.50411	4	3	57.75	7
496	M	1962-09-20	2000-06-22	145000	2009-06-22	46.7543	0.754278	47	2009-09-20	0.471233	4	2	46.75	6
497	F	1951-01-28	2000-06-19	60000	2009-06-19	58.3901	0.390144	58	2009-01-28	0.463014	3	2	58.5	6
498	M	1942-02-04	2000-07-05	61000	2009-07-05	67.4141	0.4141	67	2009-02-04	0.506849	3	3	67.5	7
499	F	1947-04-17	2000-07-05	105000	2009-07-05	62.2177	0.217659	62	2009-04-17	0.506849	2	3	62.25	7
500	M	1951-03-24	2000-07-05	105000	2009-07-05	58.2834	0.283368	58	2009-03-24	0.506849	2	3	58.25	7
501	F	1964-10-14	2000-07-03	75000	2009-07-03	44.7173	0.717317	45	2009-10-14	0.50137	4	3	44.75	7
502	F	1952-09-29	2000-07-05	90000	2009-07-05	56.7639	0.76386	57	2009-09-29	0.506849	4	3	56.75	7
503	M	1954-02-09	2000-07-01	125000	2009-07-01	55.3895	0.389459	55	2009-02-09	0.49589	3	2	55.5	7
504	M	1958-12-17	2000-07-31	70000	2009-07-31	50.6201	0.620123	51	2009-12-17	0.578082	3	3	50.5	7
505	F	1962-10-28	2000-07-31	55000	2009-07-31	46.757	0.757016	47	2009-10-28	0.578082	4	3	46.75	7
506	M	1963-07-18	2000-07-06	110000	2009-07-06	45.9685	0.968515	46	2009-07-18	0.509589	1	3	45	7
507	F	1964-05-01	2000-07-06	50000	2009-07-06	45.18	0.180014	45	2009-05-01	0.509589	2	3	45.25	7
508	F	1952-06-21	2000-07-16	100000	2009-07-16	57.0678	0.0677618	57	2009-06-21	0.536986	1	3	57	7
509	M	1961-12-26	2000-07-06	38000	2009-07-06	47.5264	0.526352	48	2009-12-26	0.509589	3	3	47.5	7
510	F	1963-09-27	2000-07-01	110000	2009-07-01	45.7604	0.760438	46	2009-09-27	0.49589	4	2	45.75	7
511	M	1946-12-18	2000-07-06	35000	2009-07-06	62.5489	0.548939	63	2009-12-18	0.509589	3	3	62.5	7
512	F	1969-01-25	2000-08-01	105000	2009-08-01	40.5147	0.514716	41	2009-01-25	0.580822	3	3	40.5	8
513	M	1966-09-04	2000-07-09	65000	2009-07-09	42.8446	0.844627	43	2009-09-04	0.517808	4	3	42.75	7
514	M	1948-08-20	2000-07-09	45000	2009-07-09	60.8843	0.884326	61	2009-08-20	0.517808	1	3	60	7
515	F	1963-07-28	2000-07-09	61000	2009-07-09	45.9493	0.94935	46	2009-07-28	0.517808	1	3	45	7
516	F	1956-07-30	2000-08-01	310000	2009-08-01	53.0048	0.00479124	53	2009-07-30	0.580822	1	3	53	8
517	F	1960-03-17	2000-07-09	101000	2009-07-09	49.3114	0.311431	49	2009-03-17	0.517808	2	3	49.25	7
518	F	1943-03-28	2000-07-10	125000	2009-07-10	66.2861	0.286105	66	2009-03-28	0.520548	2	3	66.25	7
519	M	1954-11-05	2000-08-01	80000	2009-08-01	54.7379	0.737851	55	2009-11-05	0.580822	4	3	54.75	8
520	F	1971-06-04	2000-07-09	100000	2009-07-09	38.0972	0.0971937	38	2009-06-04	0.517808	1	3	38	7
521	M	1977-03-04	2000-07-10	27000	2009-07-10	32.3504	0.350445	32	2009-03-04	0.520548	2	3	32.25	7
522	M	1941-10-28	2000-07-10	59000	2009-07-10	67.6988	0.698836	68	2009-10-28	0.520548	4	3	67.75	7
523	M	1960-05-05	2000-06-25	170000	2009-06-25	49.1389	0.138946	49	2009-05-05	0.479452	2	2	49.25	6
524	F	1967-04-10	2000-07-10	118000	2009-07-10	42.2505	0.250513	42	2009-04-10	0.520548	2	3	42.25	7
525	F	1963-11-03	2000-07-11	70000	2009-07-11	45.6865	0.686516	46	2009-11-03	0.523288	4	3	45.75	7
526	F	1968-05-06	2000-07-17	45000	2009-07-17	41.1964	0.196441	41	2009-05-06	0.539726	2	3	41.25	7
527	F	1957-03-28	2000-07-12	120000	2009-07-12	52.2902	0.290212	52	2009-03-28	0.526027	2	3	52.25	7
528	M	1969-02-22	2000-07-17	42000	2009-07-17	40.397	0.396988	40	2009-02-22	0.539726	3	3	40.5	7
529	F	1956-07-30	2000-07-11	55000	2009-07-11	52.9473	0.947296	53	2009-07-30	0.523288	1	3	52	7
530	F	1956-12-13	2000-07-04	302000	2009-07-04	52.5558	0.555784	53	2009-12-13	0.50411	3	3	52.5	7
531	F	1956-04-16	2000-07-26	125000	2009-07-26	53.2758	0.275838	53	2009-04-16	0.564384	2	3	53.25	7
532	F	1967-03-24	2000-07-23	106510	2009-07-23	42.3326	0.332649	42	2009-03-24	0.556164	2	3	42.25	7
533	M	1966-04-21	2000-07-23	155510	2009-07-23	43.2553	0.255305	43	2009-04-21	0.556164	2	3	43.25	7
534	M	1957-12-15	2000-07-28	25000	2009-07-28	51.6167	0.616701	52	2009-12-15	0.569863	3	3	51.5	7
535	F	1958-01-06	2000-07-28	31000	2009-07-28	51.5565	0.556468	52	2009-01-06	0.569863	3	3	51.5	7
536	M	1949-01-14	2000-07-26	55000	2009-07-26	60.5284	0.528405	61	2009-01-14	0.564384	3	3	60.5	7
537	F	1966-09-11	2000-07-06	106000	2009-07-06	42.8172	0.817248	43	2009-09-11	0.509589	4	3	42.75	7
538	M	1950-07-27	2000-07-12	20000	2009-07-12	58.9596	0.959617	59	2009-07-27	0.526027	1	3	58	7
539	F	1959-08-19	2000-07-20	350000	2009-07-20	49.9192	0.919233	50	2009-08-19	0.547945	1	3	49	7
540	F	1948-12-24	2000-07-22	102000	2009-07-22	60.5749	0.574949	61	2009-12-24	0.553425	3	3	60.5	7
541	F	1964-08-28	2000-07-31	114000	2009-07-31	44.9227	0.922656	45	2009-08-28	0.578082	1	3	44	7
542	M	1965-01-09	2000-07-31	159000	2009-07-31	44.5558	0.555784	45	2009-01-09	0.578082	3	3	44.5	7
543	M	1960-07-27	2000-07-13	62000	2009-07-13	48.961	0.960986	49	2009-07-27	0.528767	1	3	48	7
544	M	1961-08-03	2000-07-06	80000	2009-07-06	47.9233	0.92334	48	2009-08-03	0.509589	1	3	47	7
545	M	1968-04-18	2000-07-13	90000	2009-07-13	41.2348	0.234771	41	2009-04-18	0.528767	2	3	41.25	7
546	M	1951-11-22	2000-07-13	140000	2009-07-13	57.64	0.639973	58	2009-11-22	0.528767	4	3	57.75	7
547	M	1955-11-12	2000-07-13	55000	2009-07-13	53.6674	0.667351	54	2009-11-12	0.528767	4	3	53.75	7
548	F	1958-12-15	2000-07-13	130000	2009-07-13	50.5763	0.576318	51	2009-12-15	0.528767	3	3	50.5	7
549	M	1950-04-12	2000-07-13	50000	2009-07-13	59.2526	0.252567	59	2009-04-12	0.528767	2	3	59.25	7
550	F	1943-07-30	2000-07-13	27500	2009-07-13	65.9548	0.954825	66	2009-07-30	0.528767	1	3	65	7
551	F	1962-05-08	2000-07-12	160000	2009-07-12	47.1786	0.178645	47	2009-05-08	0.526027	2	3	47.25	7
552	F	1954-12-04	2000-08-08	31000	2009-08-08	54.6776	0.677618	55	2009-12-04	0.6	4	3	54.75	8
553	M	1958-03-05	2000-07-20	605000	2009-07-20	51.3758	0.37577	51	2009-03-05	0.547945	3	3	51.5	7
554	M	1946-06-10	2000-07-19	102000	2009-07-19	63.1075	0.107461	63	2009-06-10	0.545205	1	3	63	7
555	F	1957-05-01	2000-08-09	90000	2009-08-09	52.2738	0.273785	52	2009-05-01	0.60274	2	3	52.25	8
556	M	1946-04-14	2000-07-28	105000	2009-07-28	63.2882	0.288159	63	2009-04-14	0.569863	2	3	63.25	7
557	M	1966-10-03	2000-07-29	105000	2009-07-29	42.82	0.819986	43	2009-10-03	0.572603	4	3	42.75	7
558	F	1967-01-29	2000-07-29	105000	2009-07-29	42.4969	0.49692	42	2009-01-29	0.572603	3	3	42.5	7
559	M	1953-12-25	2000-07-17	95000	2009-07-17	55.5592	0.559206	56	2009-12-25	0.539726	3	3	55.5	7
560	F	1955-06-18	2000-08-05	30000	2009-08-05	54.1328	0.132786	54	2009-06-18	0.591781	2	3	54.25	8
561	M	1956-12-08	2000-08-04	45000	2009-08-04	52.6543	0.654346	53	2009-12-08	0.589041	4	3	52.75	8
562	M	1955-07-18	2000-07-18	51000	2009-07-18	54.0014	0.00136893	54	2009-07-18	0.542466	1	3	54	7
563	M	1963-05-23	2000-08-13	78000	2009-08-13	46.2259	0.225873	46	2009-05-23	0.613699	2	3	46.25	8
564	F	1968-07-25	2000-08-07	70000	2009-08-07	41.0349	0.0349076	41	2009-07-25	0.59726	1	3	41	8
565	F	1944-11-02	2000-07-21	65000	2009-07-21	64.7146	0.714579	65	2009-11-02	0.550685	4	3	64.75	7
566	F	1953-12-13	2000-07-17	40000	2009-07-17	55.5921	0.59206	56	2009-12-13	0.539726	3	3	55.5	7
567	M	1948-10-01	2000-07-17	35000	2009-07-17	60.7912	0.791239	61	2009-10-01	0.539726	4	3	60.75	7
568	M	1967-07-12	2000-07-11	152000	2009-07-11	41.9986	0.998631	42	2009-07-12	0.523288	1	3	41	7
569	M	1951-06-11	2000-07-18	22000	2009-07-18	58.1027	0.102669	58	2009-06-11	0.542466	1	3	58	7
570	F	1979-01-12	2000-07-18	115000	2009-07-18	30.5133	0.513347	31	2009-01-12	0.542466	3	3	30.5	7
571	F	1954-01-31	2000-08-01	157000	2009-08-01	55.499	0.498973	55	2009-01-31	0.580822	3	3	55.5	8
572	M	1951-11-15	2000-08-01	34000	2009-08-01	57.7112	0.711157	58	2009-11-15	0.580822	4	3	57.75	8
573	M	1956-05-24	2000-08-18	80000	2009-08-18	53.2348	0.234771	53	2009-05-24	0.627397	2	3	53.25	8
574	M	1966-10-19	2000-08-01	85000	2009-08-01	42.7844	0.784394	43	2009-10-19	0.580822	4	3	42.75	8
575	F	1967-07-09	2000-08-01	66000	2009-08-01	42.0643	0.0643395	42	2009-07-09	0.580822	1	3	42	8
576	M	1957-08-06	2000-07-20	170000	2009-07-20	51.9535	0.953457	52	2009-08-06	0.547945	1	3	51	7
577	M	1979-04-06	2000-07-19	29000	2009-07-19	30.2861	0.286105	30	2009-04-06	0.545205	2	3	30.25	7
578	F	1958-12-30	2000-07-23	120000	2009-07-23	50.5626	0.562628	51	2009-12-30	0.556164	3	3	50.5	7
579	F	1946-08-17	2000-07-13	305000	2009-07-13	62.9049	0.90486	63	2009-08-17	0.528767	1	3	62	7
580	M	1969-09-08	2000-07-02	40000	2009-07-02	39.8138	0.813826	40	2009-09-08	0.49863	4	2	39.75	7
581	M	1941-03-08	2000-07-20	86000	2009-07-20	68.3669	0.366872	68	2009-03-08	0.547945	2	3	68.25	7
582	M	1965-10-26	2000-07-19	60000	2009-07-19	43.729	0.728953	44	2009-10-26	0.545205	4	3	43.75	7
583	M	1962-10-31	2000-07-23	94000	2009-07-23	46.7269	0.726899	47	2009-10-31	0.556164	4	3	46.75	7
584	M	1956-03-24	2000-08-04	90000	2009-08-04	53.3634	0.36345	53	2009-03-24	0.589041	2	3	53.25	8
585	F	1958-05-21	2000-08-04	130000	2009-08-04	51.206	0.206023	51	2009-05-21	0.589041	2	3	51.25	8
586	F	1963-11-24	2000-08-05	42000	2009-08-05	45.6975	0.697467	46	2009-11-24	0.591781	4	3	45.75	8
587	F	1961-06-29	2000-07-20	86000	2009-07-20	48.0575	0.0574949	48	2009-06-29	0.547945	1	3	48	7
588	M	1958-10-03	2000-07-20	105000	2009-07-20	50.7953	0.795346	51	2009-10-03	0.547945	4	3	50.75	7
589	M	1966-08-14	2000-07-23	127000	2009-07-23	42.9405	0.940452	43	2009-08-14	0.556164	1	3	42	7
590	M	1946-06-07	2000-07-13	302000	2009-07-13	63.0992	0.0992471	63	2009-06-07	0.528767	1	3	63	7
591	F	1967-04-06	2000-07-24	38500	2009-07-24	42.2998	0.299795	42	2009-04-06	0.558904	2	3	42.25	7
592	M	1962-04-20	2000-08-02	105000	2009-08-02	47.2854	0.285421	47	2009-04-20	0.583562	2	3	47.25	8
593	M	1972-01-30	2000-07-24	110000	2009-07-24	37.4812	0.481177	37	2009-01-30	0.558904	3	3	37.5	7
594	M	1959-09-05	2000-07-23	45000	2009-07-23	49.8809	0.880903	50	2009-09-05	0.556164	1	3	49	7
595	M	1978-12-21	2000-08-01	80000	2009-08-01	30.6119	0.61191	31	2009-12-21	0.580822	3	3	30.5	8
596	M	1967-08-16	2000-08-20	43000	2009-08-20	42.0123	0.0123203	42	2009-08-16	0.632877	1	3	42	8
597	M	1950-06-22	2000-07-03	80000	2009-07-03	59.0308	0.0308008	59	2009-06-22	0.50137	1	3	59	7
598	F	1955-01-19	2000-07-24	35000	2009-07-24	54.5106	0.510609	55	2009-01-19	0.558904	3	3	54.5	7
599	M	1955-05-09	2000-08-05	125000	2009-08-05	54.2423	0.2423	54	2009-05-09	0.591781	2	3	54.25	8
600	M	1979-09-23	2000-07-24	33000	2009-07-24	29.8344	0.83436	30	2009-09-23	0.558904	4	3	29.75	7
601	F	1963-01-16	2000-08-05	90000	2009-08-05	46.5517	0.551677	47	2009-01-16	0.591781	3	3	46.5	8
602	M	1951-08-20	2000-07-25	70000	2009-07-25	57.9302	0.930185	58	2009-08-20	0.561644	1	3	57	7
603	M	1963-11-25	2000-07-25	35000	2009-07-25	45.6646	0.664613	46	2009-11-25	0.561644	4	3	45.75	7
604	F	1963-05-03	2000-07-25	98000	2009-07-25	46.2286	0.228611	46	2009-05-03	0.561644	2	3	46.25	7
605	M	1963-02-08	2000-07-25	71000	2009-07-25	46.4586	0.45859	46	2009-02-08	0.561644	3	3	46.5	7
606	F	1962-03-14	2000-07-26	102000	2009-07-26	47.3676	0.367556	47	2009-03-14	0.564384	2	3	47.25	7
607	M	1952-06-01	2000-08-06	35000	2009-08-06	57.18	0.180014	57	2009-06-01	0.594521	2	3	57.25	8
608	F	1952-12-23	2000-08-06	32000	2009-08-06	56.6188	0.618754	57	2009-12-23	0.594521	3	3	56.5	8
609	M	1953-08-11	2000-07-23	125000	2009-07-23	55.948	0.947981	56	2009-08-11	0.556164	1	3	55	7
610	F	1951-07-18	2000-07-26	24000	2009-07-26	58.0233	0.0232717	58	2009-07-18	0.564384	1	3	58	7
611	F	1962-05-01	2000-07-26	105000	2009-07-26	47.2361	0.23614	47	2009-05-01	0.564384	2	3	47.25	7
612	M	1959-07-30	2000-06-15	70000	2009-06-15	49.8782	0.878166	50	2009-07-30	0.452055	1	2	49	6
613	M	1955-03-31	2000-06-15	70000	2009-06-15	54.2094	0.209446	54	2009-03-31	0.452055	2	2	54.25	6
614	M	1969-06-25	2000-07-21	55000	2009-07-21	40.0712	0.0711841	40	2009-06-25	0.550685	1	3	40	7
615	F	1959-06-17	2000-07-26	80000	2009-07-26	50.1081	0.108145	50	2009-06-17	0.564384	1	3	50	7
616	M	1961-02-13	2000-07-27	42000	2009-07-27	48.449	0.449008	48	2009-02-13	0.567123	3	3	48.5	7
617	F	1960-05-08	2000-07-27	42000	2009-07-27	49.2183	0.218344	49	2009-05-08	0.567123	2	3	49.25	7
618	F	1966-02-09	2000-08-03	90000	2009-08-03	43.4798	0.479808	43	2009-02-09	0.586301	3	3	43.5	8
619	F	1968-09-06	2000-07-28	37000	2009-07-28	40.8898	0.889802	41	2009-09-06	0.569863	1	3	40	7
620	M	1973-02-28	2000-07-27	185000	2009-07-27	36.4079	0.40794	36	2009-02-28	0.567123	3	3	36.5	7
621	F	1974-10-18	2000-07-27	181000	2009-07-27	34.7734	0.773443	35	2009-10-18	0.567123	4	3	34.75	7
622	M	1957-09-20	2000-07-28	71000	2009-07-28	51.8522	0.852156	52	2009-09-20	0.569863	4	3	51.75	7
623	M	1959-02-19	2000-08-29	170000	2009-08-29	50.5243	0.524298	51	2009-02-19	0.657534	3	3	50.5	8
624	F	1955-11-24	2000-07-24	200000	2009-07-24	53.6646	0.664613	54	2009-11-24	0.558904	4	3	53.75	7
625	F	1963-03-23	2000-08-01	74000	2009-08-01	46.36	0.360027	46	2009-03-23	0.580822	2	3	46.25	8
626	M	1961-02-09	2000-08-01	122000	2009-08-01	48.4736	0.473648	48	2009-02-09	0.580822	3	3	48.5	8
627	M	1972-09-28	2000-07-31	37000	2009-07-31	36.8378	0.837782	37	2009-09-28	0.578082	4	3	36.75	7
628	M	1956-08-23	2000-08-26	110000	2009-08-26	53.0075	0.00752909	53	2009-08-23	0.649315	1	3	53	8
629	M	1967-07-15	2000-08-03	49362.8	2009-08-03	42.0534	0.0533881	42	2009-07-15	0.586301	1	3	42	8
630	M	1963-08-09	2000-07-31	152000	2009-07-31	45.9767	0.976728	46	2009-08-09	0.578082	1	3	45	7
631	M	1965-06-22	2000-08-01	150000	2009-08-01	44.1095	0.109514	44	2009-06-22	0.580822	1	3	44	8
632	F	1960-08-14	2000-08-28	120000	2009-08-28	49.0376	0.0376454	49	2009-08-14	0.654795	1	3	49	8
633	M	1962-06-04	2000-08-02	140000	2009-08-02	47.1622	0.162218	47	2009-06-04	0.583562	2	3	47.25	8
634	F	1969-08-05	2000-08-09	100000	2009-08-09	40.011	0.0109514	40	2009-08-05	0.60274	1	3	40	8
635	F	1963-11-04	2000-08-02	100000	2009-08-02	45.744	0.744011	46	2009-11-04	0.583562	4	3	45.75	8
636	M	1981-12-09	2000-08-02	42000	2009-08-02	27.6468	0.646817	28	2009-12-09	0.583562	4	3	27.75	8
637	M	1955-04-22	2000-08-02	151000	2009-08-02	54.2806	0.28063	54	2009-04-22	0.583562	2	3	54.25	8
638	M	1967-01-10	2000-08-04	95000	2009-08-04	42.5654	0.565366	43	2009-01-10	0.589041	3	3	42.5	8
639	M	1951-09-07	2000-08-07	92000	2009-08-07	57.9165	0.916496	58	2009-09-07	0.59726	1	3	57	8
640	M	1965-05-07	2000-08-02	170000	2009-08-02	44.2382	0.238193	44	2009-05-07	0.583562	2	3	44.25	8
641	F	1967-05-04	2000-08-04	110000	2009-08-04	42.2533	0.253251	42	2009-05-04	0.589041	2	3	42.25	8
642	F	1963-01-09	2000-09-04	50000	2009-09-04	46.653	0.652977	47	2009-01-09	0.673973	4	3	46.75	9
643	M	1953-11-22	2000-08-06	35000	2009-08-06	55.7043	0.704312	56	2009-11-22	0.594521	4	3	55.75	8
644	M	1967-07-27	2000-08-31	50000	2009-08-31	42.0972	0.0971937	42	2009-07-27	0.663014	1	3	42	8
645	M	1963-09-01	2000-08-08	110000	2009-08-08	45.9357	0.935661	46	2009-09-01	0.6	1	3	45	8
646	M	1967-10-08	2000-08-07	125000	2009-08-07	41.8316	0.831622	42	2009-10-08	0.59726	4	3	41.75	8
647	F	1949-02-24	2000-08-04	121000	2009-08-04	60.4408	0.440794	60	2009-02-24	0.589041	3	3	60.5	8
648	M	1975-08-28	2000-07-25	270000	2009-07-25	33.9083	0.908282	34	2009-08-28	0.561644	1	3	33	7
649	M	1957-08-15	2000-07-23	47071	2009-07-23	51.937	0.937029	52	2009-08-15	0.556164	1	3	51	7
650	F	1955-12-30	2000-08-07	65000	2009-08-07	53.6044	0.604381	54	2009-12-30	0.59726	3	3	53.5	8
651	F	1944-02-28	2000-08-10	37000	2009-08-10	65.4483	0.448323	65	2009-02-28	0.605479	3	3	65.5	8
652	M	1953-10-06	2000-08-24	105000	2009-08-24	55.8823	0.882272	56	2009-10-06	0.643836	1	3	55	8
653	M	1972-05-09	2000-08-08	105000	2009-08-08	37.2485	0.24846	37	2009-05-09	0.6	2	3	37.25	8
654	M	1982-04-08	2000-08-09	68000	2009-08-09	27.3374	0.33744	27	2009-04-08	0.60274	2	3	27.25	8
655	F	1964-10-14	2000-09-01	69000	2009-09-01	44.8816	0.881588	45	2009-10-14	0.665753	1	3	44	9
656	F	1966-10-19	2000-08-09	110000	2009-08-09	42.8063	0.806297	43	2009-10-19	0.60274	4	3	42.75	8
657	M	1968-05-27	2000-07-19	38000	2009-07-19	41.1444	0.144422	41	2009-05-27	0.545205	2	3	41.25	7
658	M	1961-04-16	2000-08-01	450000	2009-08-01	48.293	0.29295	48	2009-04-16	0.580822	2	3	48.25	8
659	F	1951-07-03	2000-08-08	26000	2009-08-08	58.0999	0.0999316	58	2009-07-03	0.6	1	3	58	8
660	M	1950-04-16	2000-08-08	30000	2009-08-08	59.3128	0.312799	59	2009-04-16	0.6	2	3	59.25	8
661	M	1962-08-04	2000-09-01	80000	2009-09-01	47.0773	0.0773443	47	2009-08-04	0.665753	1	3	47	9
662	F	1966-11-01	2000-09-01	75000	2009-09-01	42.8337	0.833676	43	2009-11-01	0.665753	4	3	42.75	9
663	M	1962-12-19	2000-08-10	105000	2009-08-10	46.642	0.642026	47	2009-12-19	0.605479	4	3	46.75	8
664	F	1965-03-02	2000-08-10	140000	2009-08-10	44.4408	0.440794	44	2009-03-02	0.605479	3	3	44.5	8
665	M	1952-02-23	2000-08-18	45000	2009-08-18	57.4839	0.483915	57	2009-02-23	0.627397	3	3	57.5	8
666	F	1947-09-27	2000-08-13	110000	2009-08-13	61.8782	0.878166	62	2009-09-27	0.613699	1	3	61	8
667	M	1955-04-14	2000-08-13	105000	2009-08-13	54.3326	0.332649	54	2009-04-14	0.613699	2	3	54.25	8
668	F	1952-03-17	2000-08-10	45000	2009-08-10	57.399	0.399042	57	2009-03-17	0.605479	3	3	57.5	8
669	M	1930-10-28	2000-09-01	90000	2009-09-01	78.8446	0.844627	79	2009-10-28	0.665753	4	3	78.75	9
670	M	1969-09-18	2000-08-30	80000	2009-08-30	39.948	0.947981	40	2009-09-18	0.660274	1	3	39	8
671	F	1966-04-15	2000-09-01	50000	2009-09-01	43.3812	0.381246	43	2009-04-15	0.665753	3	3	43.5	9
672	M	1955-03-08	2000-08-16	62000	2009-08-16	54.4422	0.442163	54	2009-03-08	0.621918	3	3	54.5	8
673	M	1948-11-29	2000-08-16	35000	2009-08-16	60.7118	0.711841	61	2009-11-29	0.621918	4	3	60.75	8
674	F	1951-03-18	2000-08-16	32000	2009-08-16	58.4148	0.414784	58	2009-03-18	0.621918	3	3	58.5	8
675	M	1952-01-08	2000-08-20	55000	2009-08-20	57.6153	0.615332	58	2009-01-08	0.632877	3	3	57.5	8
676	M	1969-05-06	2000-09-12	65000	2009-09-12	40.3532	0.353183	40	2009-05-06	0.69589	2	3	40.25	9
677	M	1944-11-12	2000-08-17	28000	2009-08-17	64.7611	0.761123	65	2009-11-12	0.624658	4	3	64.75	8
678	M	1953-02-08	2000-08-17	140000	2009-08-17	56.5202	0.520192	57	2009-02-08	0.624658	3	3	56.5	8
679	M	1951-08-29	2000-08-31	19000	2009-08-31	58.0068	0.00684463	58	2009-08-29	0.663014	1	3	58	8
680	F	1958-10-22	2000-08-22	66000	2009-08-22	50.8337	0.833676	51	2009-10-22	0.638356	4	3	50.75	8
681	F	1965-12-03	2000-09-16	42000	2009-09-16	43.7864	0.786448	44	2009-12-03	0.706849	4	3	43.75	9
682	M	1950-02-19	2000-08-20	310000	2009-08-20	59.499	0.498973	59	2009-02-19	0.632877	3	3	59.5	8
683	F	1962-09-28	2000-08-21	45000	2009-08-21	46.8966	0.896646	47	2009-09-28	0.635616	1	3	46	8
684	F	1963-01-22	2000-09-04	40000	2009-09-04	46.6174	0.617385	47	2009-01-22	0.673973	3	3	46.5	9
685	F	1958-01-15	2000-08-21	55000	2009-08-21	51.5975	0.597536	52	2009-01-15	0.635616	3	3	51.5	8
686	M	1947-08-22	2000-08-21	62000	2009-08-21	61.9986	0.998631	62	2009-08-22	0.635616	1	3	61	8
687	F	1968-07-28	2000-09-17	105000	2009-09-17	41.1389	0.138946	41	2009-07-28	0.709589	2	3	41.25	9
688	M	1970-11-12	2000-09-17	83075	2009-09-17	38.8474	0.847365	39	2009-11-12	0.709589	4	3	38.75	9
689	M	1945-06-25	2000-08-21	62000	2009-08-21	64.1561	0.156057	64	2009-06-25	0.635616	2	3	64.25	8
690	F	1968-04-01	2000-08-22	52000	2009-08-22	41.3908	0.390828	41	2009-04-01	0.638356	3	3	41.5	8
691	F	1967-11-08	2000-08-22	37000	2009-08-22	41.7878	0.787817	42	2009-11-08	0.638356	4	3	41.75	8
692	M	1957-11-29	2000-08-22	110000	2009-08-22	51.729	0.728953	52	2009-11-29	0.638356	4	3	51.75	8
693	F	1961-07-29	2000-09-14	85000	2009-09-14	48.1287	0.128679	48	2009-07-29	0.70137	2	3	48.25	9
694	F	1953-12-22	2000-08-30	100000	2009-08-30	55.6879	0.687885	56	2009-12-22	0.660274	4	3	55.75	8
695	M	1949-11-10	2000-08-30	47000	2009-08-30	59.8029	0.802875	60	2009-11-10	0.660274	4	3	59.75	8
696	M	1940-11-26	2000-09-17	26000	2009-09-17	68.8077	0.807666	69	2009-11-26	0.709589	4	3	68.75	9
697	F	1968-06-07	2000-09-01	104000	2009-09-01	41.2348	0.234771	41	2009-06-07	0.665753	2	3	41.25	9
698	M	1975-02-19	2000-08-30	85000	2009-08-30	34.527	0.527036	35	2009-02-19	0.660274	3	3	34.5	8
699	F	1976-07-15	2000-08-30	40000	2009-08-30	33.1253	0.125257	33	2009-07-15	0.660274	2	3	33.25	8
700	M	1955-03-07	2000-08-23	29600	2009-08-23	54.4641	0.464066	54	2009-03-07	0.641096	3	3	54.5	8
701	F	1968-07-20	2000-07-30	72000	2009-07-30	41.0267	0.026694	41	2009-07-20	0.575342	1	3	41	7
702	F	1956-07-16	2000-08-17	80000	2009-08-17	53.0869	0.0869268	53	2009-07-16	0.624658	1	3	53	8
703	M	1958-09-03	2000-09-13	80000	2009-09-13	51.0281	0.028063	51	2009-09-03	0.69863	1	3	51	9
704	M	1960-07-03	2000-08-28	80000	2009-08-28	49.1526	0.152635	49	2009-07-03	0.654795	2	3	49.25	8
705	F	1965-07-17	2000-08-29	92000	2009-08-29	44.1177	0.117728	44	2009-07-17	0.657534	1	3	44	8
706	M	1943-12-19	2000-09-06	35000	2009-09-06	65.7166	0.716632	66	2009-12-19	0.679452	4	3	65.75	9
707	F	1960-07-23	2000-08-29	31000	2009-08-29	49.1006	0.100616	49	2009-07-23	0.657534	1	3	49	8
708	F	1962-11-23	2000-08-17	100000	2009-08-17	46.7324	0.732375	47	2009-11-23	0.624658	4	3	46.75	8
709	F	1947-06-29	2000-09-01	31000	2009-09-01	62.1766	0.176591	62	2009-06-29	0.665753	2	3	62.25	9
710	F	1965-03-15	2000-09-09	55000	2009-09-09	44.4873	0.487337	44	2009-03-15	0.687671	3	3	44.5	9
711	F	1962-07-25	2000-09-15	60000	2009-09-15	47.1431	0.143053	47	2009-07-25	0.70411	2	3	47.25	9
712	F	1946-03-17	2000-08-27	65000	2009-08-27	63.447	0.446954	63	2009-03-17	0.652055	3	3	63.5	8
713	F	1945-06-23	2000-08-28	36000	2009-08-28	64.1807	0.180698	64	2009-06-23	0.654795	2	3	64.25	8
714	F	1960-02-20	2000-08-31	105000	2009-08-31	49.5277	0.527721	50	2009-02-20	0.663014	3	3	49.5	8
715	M	1945-03-29	2000-09-01	28000	2009-09-01	64.4271	0.427105	64	2009-03-29	0.665753	3	3	64.5	9
716	M	1959-05-13	2000-09-04	82000	2009-09-04	50.3135	0.313484	50	2009-05-13	0.673973	2	3	50.25	9
717	F	1956-02-02	2000-09-03	52000	2009-09-03	53.5852	0.585216	54	2009-02-02	0.671233	3	3	53.5	9
718	F	1944-06-16	2000-09-03	46000	2009-09-03	65.2156	0.215606	65	2009-06-16	0.671233	2	3	65.25	9
719	M	1969-02-04	2000-09-04	105000	2009-09-04	40.5804	0.580424	41	2009-02-04	0.673973	3	3	40.5	9
720	M	1967-05-30	2000-09-11	145000	2009-09-11	42.2861	0.286105	42	2009-05-30	0.693151	2	3	42.25	9
721	F	1966-10-26	2000-08-21	105000	2009-08-21	42.82	0.819986	43	2009-10-26	0.635616	4	3	42.75	8
722	M	1969-04-12	2000-09-04	135000	2009-09-04	40.397	0.396988	40	2009-04-12	0.673973	3	3	40.5	9
723	M	1962-05-10	2000-09-30	125000	2009-09-30	47.3922	0.392197	47	2009-05-10	0.745205	3	3	47.5	9
724	F	1948-11-15	2000-10-05	137000	2009-10-05	60.8871	0.887064	61	2009-11-15	0.758904	1	4	60	10
725	M	1982-06-29	2000-09-05	47000	2009-09-05	27.1869	0.186858	27	2009-06-29	0.676712	2	3	27.25	9
726	M	1948-04-11	2000-09-06	57500	2009-09-06	61.4045	0.404517	61	2009-04-11	0.679452	3	3	61.5	9
727	F	1982-06-10	2000-09-05	37000	2009-09-05	27.2389	0.238877	27	2009-06-10	0.676712	2	3	27.25	9
728	F	1960-06-24	2000-09-05	230000	2009-09-05	49.1992	0.199179	49	2009-06-24	0.676712	2	3	49.25	9
729	F	1955-03-27	2000-09-14	65000	2009-09-14	54.4695	0.469541	54	2009-03-27	0.70137	3	3	54.5	9
730	M	1966-05-04	2000-09-06	105000	2009-09-06	43.3429	0.342916	43	2009-05-04	0.679452	2	3	43.25	9
731	M	1950-07-16	2000-09-30	80000	2009-09-30	59.2088	0.208761	59	2009-07-16	0.745205	2	3	59.25	9
732	M	1967-05-09	2000-09-06	150000	2009-09-06	42.3299	0.329911	42	2009-05-09	0.679452	2	3	42.25	9
733	M	1957-06-18	2000-09-06	205000	2009-09-06	52.219	0.219028	52	2009-06-18	0.679452	2	3	52.25	9
734	M	1959-03-02	2000-09-05	26000	2009-09-05	50.5133	0.513347	51	2009-03-02	0.676712	3	3	50.5	9
735	F	1963-09-10	2000-09-24	70000	2009-09-24	46.0397	0.0396988	46	2009-09-10	0.728767	1	3	46	9
736	M	1948-05-06	2000-09-07	75600	2009-09-07	61.3388	0.338809	61	2009-05-06	0.682192	2	3	61.25	9
737	M	1961-07-14	2000-09-07	81000	2009-09-07	48.1506	0.150582	48	2009-07-14	0.682192	2	3	48.25	9
738	F	1962-08-06	2000-09-07	100000	2009-09-07	47.0883	0.0882957	47	2009-08-06	0.682192	1	3	47	9
739	M	1953-09-09	2000-09-07	121000	2009-09-07	55.9945	0.994524	56	2009-09-09	0.682192	1	3	55	9
740	M	1967-03-13	2000-09-07	135000	2009-09-07	42.4887	0.488706	42	2009-03-13	0.682192	3	3	42.5	9
741	F	1960-01-13	2000-09-10	136000	2009-09-10	49.6591	0.659138	50	2009-01-13	0.690411	4	3	49.75	9
742	M	1956-08-22	2000-10-06	55000	2009-10-06	53.1225	0.122519	53	2009-08-22	0.761644	1	4	53	10
743	M	1961-06-29	2000-09-10	90000	2009-09-10	48.1999	0.199863	48	2009-06-29	0.690411	2	3	48.25	9
744	F	1964-04-11	2000-09-10	60000	2009-09-10	45.4155	0.415469	45	2009-04-11	0.690411	3	3	45.5	9
745	F	1967-07-19	2000-09-12	47000	2009-09-12	42.152	0.151951	42	2009-07-19	0.69589	2	3	42.25	9
746	M	1964-03-29	2000-09-26	122000	2009-09-26	45.4949	0.494867	45	2009-03-29	0.734247	3	3	45.5	9
747	M	1961-03-05	2000-10-05	124700	2009-10-05	48.5859	0.5859	49	2009-03-05	0.758904	3	4	48.5	10
748	M	1958-03-31	2000-09-16	121000	2009-09-16	51.4634	0.463381	51	2009-03-31	0.706849	3	3	51.5	9
749	M	1965-10-11	2000-07-30	105000	2009-07-30	43.8001	0.800137	44	2009-10-11	0.575342	4	3	43.75	7
750	F	1963-10-08	2000-09-01	100000	2009-09-01	45.9001	0.900068	46	2009-10-08	0.665753	1	3	45	9
751	M	1954-12-08	2000-09-26	130000	2009-09-26	54.8008	0.800821	55	2009-12-08	0.734247	4	3	54.75	9
752	F	1967-07-22	2000-10-04	35000	2009-10-04	42.204	0.20397	42	2009-07-22	0.756164	2	4	42.25	10
753	F	1965-03-23	2000-09-13	95000	2009-09-13	44.4764	0.476386	44	2009-03-23	0.69863	3	3	44.5	9
754	M	1949-02-11	2000-09-12	17000	2009-09-12	60.5832	0.583162	61	2009-02-11	0.69589	3	3	60.5	9
755	F	1966-02-04	2000-09-17	102880	2009-09-17	43.6167	0.616701	44	2009-02-04	0.709589	3	3	43.5	9
756	M	1954-06-04	2000-09-12	80000	2009-09-12	55.2745	0.27447	55	2009-06-04	0.69589	2	3	55.25	9
757	M	1950-05-31	2000-09-04	90000	2009-09-04	59.2635	0.263518	59	2009-05-31	0.673973	2	3	59.25	9
758	M	1945-07-27	2000-09-10	62000	2009-09-10	64.1232	0.123203	64	2009-07-27	0.690411	1	3	64	9
759	F	1957-01-07	2000-10-10	110000	2009-10-10	52.7556	0.755647	53	2009-01-07	0.772603	4	4	52.75	10
760	F	1952-06-04	2000-09-19	60000	2009-09-19	57.2923	0.292266	57	2009-06-04	0.715068	2	3	57.25	9
761	F	1944-10-10	2000-08-31	245000	2009-08-31	64.8898	0.889802	65	2009-10-10	0.663014	1	3	64	8
762	F	1969-07-09	2000-10-01	55000	2009-10-01	40.23	0.229979	40	2009-07-09	0.747945	2	3	40.25	10
763	F	1952-11-15	2000-09-18	182000	2009-09-18	56.8405	0.84052	57	2009-11-15	0.712329	4	3	56.75	9
764	M	1966-02-26	2000-10-01	250000	2009-10-01	43.5948	0.594798	44	2009-02-26	0.747945	3	3	43.5	10
765	M	1961-12-17	2000-09-20	350000	2009-09-20	47.7591	0.759069	48	2009-12-17	0.717808	4	3	47.75	9
766	F	1974-07-31	2000-09-14	93000	2009-09-14	35.1239	0.123888	35	2009-07-31	0.70137	1	3	35	9
767	M	1972-10-14	2000-09-14	52000	2009-09-14	36.9172	0.91718	37	2009-10-14	0.70137	1	3	36	9
768	M	1959-05-31	2000-09-14	95000	2009-09-14	50.2916	0.291581	50	2009-05-31	0.70137	2	3	50.25	9
769	F	1973-03-13	2000-09-14	55000	2009-09-14	36.5065	0.506502	37	2009-03-13	0.70137	3	3	36.5	9
770	M	1960-05-27	2000-09-16	155000	2009-09-16	49.306	0.305955	49	2009-05-27	0.706849	2	3	49.25	9
771	F	1965-01-18	2000-09-29	36000	2009-09-29	44.6954	0.695414	45	2009-01-18	0.742466	4	3	44.75	9
772	F	1982-02-04	2000-09-17	75000	2009-09-17	27.6167	0.616701	28	2009-02-04	0.709589	3	3	27.5	9
773	M	1949-07-16	2000-09-17	17000	2009-09-17	60.1725	0.172485	60	2009-07-16	0.709589	2	3	60.25	9
774	M	1962-01-21	2000-09-17	110000	2009-09-17	47.655	0.655031	48	2009-01-21	0.709589	4	3	47.75	9
775	M	1951-08-29	2000-09-17	62000	2009-09-17	58.0534	0.0533881	58	2009-08-29	0.709589	1	3	58	9
776	F	1954-12-15	2000-09-18	71000	2009-09-18	54.7598	0.759754	55	2009-12-15	0.712329	4	3	54.75	9
777	M	1952-01-22	2000-09-17	140000	2009-09-17	57.6537	0.653662	58	2009-01-22	0.709589	4	3	57.75	9
778	M	1948-12-30	2000-09-18	65000	2009-09-18	60.7173	0.717317	61	2009-12-30	0.712329	4	3	60.75	9
779	M	1954-06-07	2000-09-18	71000	2009-09-18	55.2827	0.282683	55	2009-06-07	0.712329	2	3	55.25	9
780	M	1963-04-29	2000-09-18	210000	2009-09-18	46.3901	0.390144	46	2009-04-29	0.712329	3	3	46.5	9
781	M	1956-08-23	2000-09-18	61000	2009-09-18	53.0705	0.0704997	53	2009-08-23	0.712329	1	3	53	9
782	F	1962-08-11	2000-09-18	110000	2009-09-18	47.1047	0.104723	47	2009-08-11	0.712329	1	3	47	9
783	F	1947-05-23	2000-09-20	24000	2009-09-20	62.3299	0.329911	62	2009-05-23	0.717808	2	3	62.25	9
784	F	1966-08-24	2000-09-19	160000	2009-09-19	43.0719	0.0718686	43	2009-08-24	0.715068	1	3	43	9
785	F	1966-10-18	2000-09-20	85000	2009-09-20	42.924	0.924025	43	2009-10-18	0.717808	1	3	42	9
786	M	1961-07-07	2000-09-19	49000	2009-09-19	48.2026	0.202601	48	2009-07-07	0.715068	2	3	48.25	9
787	M	1964-08-17	2000-09-27	90000	2009-09-27	45.1116	0.111567	45	2009-08-17	0.736986	1	3	45	9
788	M	1947-08-04	2000-09-20	72000	2009-09-20	62.13	0.130048	62	2009-08-04	0.717808	2	3	62.25	9
789	M	1948-11-19	2000-09-19	106000	2009-09-19	60.8323	0.832307	61	2009-11-19	0.715068	4	3	60.75	9
790	F	1962-08-05	2000-09-19	62000	2009-09-19	47.1239	0.123888	47	2009-08-05	0.715068	1	3	47	9
791	M	1963-09-21	2000-09-20	26000	2009-09-20	45.9986	0.998631	46	2009-09-21	0.717808	1	3	45	9
792	F	1944-08-24	2000-09-20	13000	2009-09-20	65.0732	0.0732375	65	2009-08-24	0.717808	1	3	65	9
793	M	1954-05-01	2000-09-21	156000	2009-09-21	55.3922	0.392197	55	2009-05-01	0.720548	3	3	55.5	9
794	M	1964-05-08	2000-09-20	120000	2009-09-20	45.3689	0.368925	45	2009-05-08	0.717808	2	3	45.25	9
795	M	1952-01-09	2000-10-10	92000	2009-10-10	57.7522	0.752225	58	2009-01-09	0.772603	4	4	57.75	10
796	F	1962-09-16	2000-09-20	197000	2009-09-20	47.0116	0.0116359	47	2009-09-16	0.717808	1	3	47	9
797	M	1955-10-19	2000-09-20	152000	2009-09-20	53.922	0.921971	54	2009-10-19	0.717808	1	3	53	9
798	M	1947-04-29	2000-09-20	40000	2009-09-20	62.3956	0.395619	62	2009-04-29	0.717808	3	3	62.5	9
799	F	1963-06-16	2000-09-21	38000	2009-09-21	46.2669	0.26694	46	2009-06-16	0.720548	2	3	46.25	9
800	M	1966-02-20	2000-09-21	45000	2009-09-21	43.5838	0.583847	44	2009-02-20	0.720548	3	3	43.5	9
801	M	1964-10-31	2000-09-21	68000	2009-09-21	44.8898	0.889802	45	2009-10-31	0.720548	1	3	44	9
802	F	1961-10-14	2000-09-21	23000	2009-09-21	47.937	0.937029	48	2009-10-14	0.720548	1	3	47	9
803	M	1945-11-04	2000-09-21	23000	2009-09-21	63.8795	0.879535	64	2009-11-04	0.720548	1	3	63	9
804	M	1959-05-11	2000-09-28	70000	2009-09-28	50.3847	0.384668	50	2009-05-11	0.739726	3	3	50.5	9
805	F	1959-11-02	2000-10-10	127000	2009-10-10	49.9384	0.938398	50	2009-11-02	0.772603	1	4	49	10
806	F	1953-07-19	2000-10-19	85000	2009-10-19	56.2519	0.251882	56	2009-07-19	0.79726	2	4	56.25	10
807	M	1953-08-30	2000-10-19	125000	2009-10-19	56.1369	0.136893	56	2009-08-30	0.79726	2	4	56.25	10
808	M	1948-07-12	2000-09-19	200000	2009-09-19	61.1882	0.188227	61	2009-07-12	0.715068	2	3	61.25	9
809	F	1971-11-20	2000-09-22	52000	2009-09-22	37.8398	0.839836	38	2009-11-20	0.723288	4	3	37.75	9
810	F	1969-02-21	2000-09-23	55000	2009-09-23	40.5859	0.5859	41	2009-02-21	0.726027	3	3	40.5	9
811	F	1958-12-25	2000-09-23	102000	2009-09-23	50.7461	0.746064	51	2009-12-25	0.726027	4	3	50.75	9
812	M	1961-10-09	2000-10-15	40000	2009-10-15	48.0164	0.0164271	48	2009-10-09	0.786301	1	4	48	10
813	F	1945-01-31	2000-10-01	81000	2009-10-01	64.6653	0.665298	65	2009-01-31	0.747945	4	3	64.75	10
814	M	1959-10-24	2000-09-22	67000	2009-09-22	49.9138	0.913758	50	2009-10-24	0.723288	1	3	49	9
815	M	1967-04-13	2000-10-10	50000	2009-10-10	42.4942	0.494182	42	2009-04-13	0.772603	3	4	42.5	10
816	M	1974-08-23	2000-09-24	100000	2009-09-24	35.0883	0.0882957	35	2009-08-23	0.728767	1	3	35	9
817	M	1956-08-28	2000-09-24	65000	2009-09-24	53.0732	0.0732375	53	2009-08-28	0.728767	1	3	53	9
818	M	1966-03-31	2000-09-19	75000	2009-09-19	43.4716	0.471595	43	2009-03-31	0.715068	3	3	43.5	9
819	M	1964-01-14	2000-09-24	105000	2009-09-24	45.6947	0.69473	46	2009-01-14	0.728767	4	3	45.75	9
820	M	1971-04-18	2000-10-25	65000	2009-10-25	38.5216	0.521561	39	2009-04-18	0.813699	3	4	38.5	10
821	F	1968-02-19	2000-09-30	90000	2009-09-30	41.6126	0.612594	42	2009-02-19	0.745205	3	3	41.5	9
822	M	1968-04-12	2000-09-30	135000	2009-09-30	41.4675	0.467488	41	2009-04-12	0.745205	3	3	41.5	9
823	F	1961-06-11	2000-09-25	80000	2009-09-25	48.2902	0.290212	48	2009-06-11	0.731507	2	3	48.25	9
824	M	1956-03-11	2000-09-25	20000	2009-09-25	53.5414	0.54141	54	2009-03-11	0.731507	3	3	53.5	9
825	M	1973-08-24	2000-09-25	68000	2009-09-25	36.0876	0.0876112	36	2009-08-24	0.731507	1	3	36	9
826	F	1950-03-30	2000-09-25	32000	2009-09-25	59.4908	0.49076	59	2009-03-30	0.731507	3	3	59.5	9
827	F	1954-08-10	2000-10-15	305000	2009-10-15	55.1814	0.181383	55	2009-08-10	0.786301	2	4	55.25	10
828	M	1977-09-25	2000-09-26	30000	2009-09-26	32.0027	0.00273785	32	2009-09-25	0.734247	1	3	32	9
829	F	1959-07-11	2000-09-26	41000	2009-09-26	50.2122	0.212183	50	2009-07-11	0.734247	2	3	50.25	9
830	F	1957-10-21	2000-10-01	17000	2009-10-01	51.9452	0.945243	52	2009-10-21	0.747945	1	3	51	10
831	M	1964-06-19	2000-09-26	205000	2009-09-26	45.2704	0.270363	45	2009-06-19	0.734247	2	3	45.25	9
832	M	1962-08-25	2000-09-12	120000	2009-09-12	47.05	0.0499658	47	2009-08-25	0.69589	1	3	47	9
833	F	1967-01-06	2000-09-26	31000	2009-09-26	42.7214	0.721424	43	2009-01-06	0.734247	4	3	42.75	9
834	F	1941-07-19	2000-09-27	30000	2009-09-27	68.1916	0.19165	68	2009-07-19	0.736986	2	3	68.25	9
835	M	1961-01-22	2000-09-27	55000	2009-09-27	48.679	0.678987	49	2009-01-22	0.736986	4	3	48.75	9
836	F	1958-05-15	2000-09-27	55000	2009-09-27	51.3703	0.370294	51	2009-05-15	0.736986	2	3	51.25	9
837	F	1982-06-17	2000-09-26	47000	2009-09-26	27.2772	0.277207	27	2009-06-17	0.734247	2	3	27.25	9
838	F	1963-06-11	2000-09-27	95000	2009-09-27	46.2971	0.297057	46	2009-06-11	0.736986	2	3	46.25	9
839	F	1947-04-21	2000-09-27	70000	2009-09-27	62.4367	0.436687	62	2009-04-21	0.736986	3	3	62.5	9
840	F	1951-01-04	2000-09-28	102000	2009-09-28	58.7324	0.732375	59	2009-01-04	0.739726	4	3	58.75	9
841	F	1948-05-14	2000-10-25	42000	2009-10-25	61.4483	0.448323	61	2009-05-14	0.813699	3	4	61.5	10
842	F	1968-08-23	2000-10-10	42000	2009-10-10	41.1307	0.130732	41	2009-08-23	0.772603	2	4	41.25	10
843	M	1953-03-08	2000-09-27	55500	2009-09-27	56.5558	0.555784	57	2009-03-08	0.736986	3	3	56.5	9
844	M	1945-08-25	2000-09-28	65000	2009-09-28	64.0931	0.0930869	64	2009-08-25	0.739726	1	3	64	9
845	F	1964-01-24	2000-09-28	47000	2009-09-28	45.6783	0.678303	46	2009-01-24	0.739726	4	3	45.75	9
846	M	1960-03-14	2000-09-28	110000	2009-09-28	49.5414	0.54141	50	2009-03-14	0.739726	3	3	49.5	9
847	M	1961-10-18	2000-10-13	121000	2009-10-13	47.9863	0.986311	48	2009-10-18	0.780822	1	4	47	10
848	F	1964-04-27	2000-10-01	62000	2009-10-01	45.4292	0.429158	45	2009-04-27	0.747945	3	3	45.5	10
849	F	1962-11-26	2000-09-30	55000	2009-09-30	46.8446	0.844627	47	2009-11-26	0.745205	4	3	46.75	9
850	M	1966-10-06	2000-10-16	47000	2009-10-16	43.0281	0.028063	43	2009-10-06	0.789041	1	4	43	10
851	F	1968-03-23	2000-10-16	47000	2009-10-16	41.5661	0.566051	42	2009-03-23	0.789041	3	4	41.5	10
852	F	1967-06-14	2000-10-20	52000	2009-10-20	42.3518	0.351814	42	2009-06-14	0.8	2	4	42.25	10
853	F	1959-01-21	2000-10-01	70000	2009-10-01	50.694	0.694045	51	2009-01-21	0.747945	4	3	50.75	10
854	M	1949-08-22	2000-10-01	65000	2009-10-01	60.1095	0.109514	60	2009-08-22	0.747945	1	3	60	10
855	M	1954-04-11	2000-10-01	91000	2009-10-01	55.4743	0.474333	55	2009-04-11	0.747945	3	3	55.5	10
856	M	1961-04-17	2000-10-01	51700	2009-10-01	48.4572	0.457221	48	2009-04-17	0.747945	3	3	48.5	10
857	F	1968-08-29	2000-10-01	105000	2009-10-01	41.0897	0.0896646	41	2009-08-29	0.747945	1	3	41	10
858	M	1956-05-27	2000-10-01	110000	2009-10-01	53.347	0.347023	53	2009-05-27	0.747945	2	3	53.25	10
859	F	1958-05-06	2000-10-02	125000	2009-10-02	51.4086	0.408624	51	2009-05-06	0.750685	3	4	51.5	10
860	F	1966-11-23	2000-10-20	82350	2009-10-20	42.9076	0.907598	43	2009-11-23	0.8	1	4	42	10
861	F	1974-05-05	2000-10-01	65000	2009-10-01	35.4086	0.408624	35	2009-05-05	0.747945	3	3	35.5	10
862	M	1966-07-21	2000-10-20	82350	2009-10-20	43.2498	0.249829	43	2009-07-21	0.8	2	4	43.25	10
863	M	1957-12-05	2000-10-01	70000	2009-10-01	51.822	0.82204	52	2009-12-05	0.747945	4	3	51.75	10
864	M	1946-01-12	2000-10-07	57000	2009-10-07	63.7344	0.734428	64	2009-01-12	0.764384	4	4	63.75	10
865	F	1956-03-06	2000-10-05	54500	2009-10-05	53.5825	0.582478	54	2009-03-06	0.758904	3	4	53.5	10
866	F	1951-06-24	2000-10-02	30000	2009-10-02	58.2752	0.275154	58	2009-06-24	0.750685	2	4	58.25	10
867	M	1952-01-18	2000-10-26	63000	2009-10-26	57.7714	0.771389	58	2009-01-18	0.816438	4	4	57.75	10
868	F	1952-04-06	2000-10-26	71000	2009-10-26	57.5551	0.555099	58	2009-04-06	0.816438	3	4	57.5	10
869	M	1959-07-18	2000-10-01	65000	2009-10-01	50.2067	0.206708	50	2009-07-18	0.747945	2	3	50.25	10
870	F	1958-12-18	2000-10-20	80000	2009-10-20	50.8392	0.839151	51	2009-12-18	0.8	4	4	50.75	10
871	F	1962-10-14	2000-10-03	68111.3	2009-10-03	46.9706	0.970568	47	2009-10-14	0.753425	1	4	46	10
872	M	1961-07-17	2000-10-03	71111.3	2009-10-03	48.2136	0.213552	48	2009-07-17	0.753425	2	4	48.25	10
873	M	1963-05-02	2000-10-03	110000	2009-10-03	46.423	0.422998	46	2009-05-02	0.753425	3	4	46.5	10
874	M	1951-08-26	2000-09-26	105000	2009-09-26	58.0862	0.0862423	58	2009-08-26	0.734247	1	3	58	9
875	M	1953-03-20	2000-10-03	152000	2009-10-03	56.5394	0.539357	57	2009-03-20	0.753425	3	4	56.5	10
876	F	1955-06-07	2000-10-03	55000	2009-10-03	54.3244	0.324435	54	2009-06-07	0.753425	2	4	54.25	10
877	M	1963-02-02	2000-10-03	110000	2009-10-03	46.6667	0.666667	47	2009-02-02	0.753425	4	4	46.75	10
878	F	1962-11-08	2000-10-03	70000	2009-10-03	46.9021	0.902122	47	2009-11-08	0.753425	1	4	46	10
879	F	1968-12-18	2000-11-02	40000	2009-11-02	40.8734	0.873374	41	2009-12-18	0.835616	4	4	40.75	11
880	M	1966-09-26	2000-11-02	50000	2009-11-02	43.102	0.101985	43	2009-09-26	0.835616	1	4	43	11
881	F	1962-07-15	2000-10-03	70000	2009-10-03	47.2197	0.219713	47	2009-07-15	0.753425	2	4	47.25	10
882	M	1951-02-08	2000-10-04	50000	2009-10-04	58.653	0.652977	59	2009-02-08	0.756164	4	4	58.75	10
883	M	1946-02-11	2000-10-04	150000	2009-10-04	63.6441	0.644079	64	2009-02-11	0.756164	4	4	63.75	10
884	M	1962-04-10	2000-10-04	110000	2009-10-04	47.4853	0.485284	47	2009-04-10	0.756164	3	4	47.5	10
885	F	1963-08-22	2000-10-04	80000	2009-10-04	46.1191	0.119097	46	2009-08-22	0.756164	1	4	46	10
886	M	1958-09-14	2000-11-01	11000	2009-11-01	51.1321	0.132101	51	2009-09-14	0.832877	2	4	51.25	11
887	M	1951-05-07	2000-10-02	105000	2009-10-02	58.4066	0.406571	58	2009-05-07	0.750685	3	4	58.5	10
888	F	1968-09-04	2000-10-04	100000	2009-10-04	41.0815	0.0814511	41	2009-09-04	0.756164	1	4	41	10
889	M	1969-05-19	2000-10-04	82000	2009-10-04	40.3778	0.377823	40	2009-05-19	0.756164	3	4	40.5	10
890	M	1947-06-18	2000-10-08	105000	2009-10-08	62.308	0.308008	62	2009-06-18	0.767123	2	4	62.25	10
891	F	1963-10-22	2000-10-05	62000	2009-10-05	45.9548	0.954825	46	2009-10-22	0.758904	1	4	45	10
892	M	1951-12-31	2000-10-11	150000	2009-10-11	57.7796	0.779603	58	2009-12-31	0.775342	4	4	57.75	10
893	F	1956-09-22	2000-11-03	201000	2009-11-03	53.1143	0.114305	53	2009-09-22	0.838356	1	4	53	11
894	M	1963-08-14	2000-10-05	80000	2009-10-05	46.1437	0.143737	46	2009-08-14	0.758904	2	4	46.25	10
895	F	1968-02-13	2000-10-05	17000	2009-10-05	41.6427	0.64271	42	2009-02-13	0.758904	4	4	41.75	10
896	M	1963-12-18	2000-10-08	70000	2009-10-08	45.807	0.806982	46	2009-12-18	0.767123	4	4	45.75	10
897	M	1965-10-18	2000-10-08	110000	2009-10-08	43.9726	0.972621	44	2009-10-18	0.767123	1	4	43	10
898	F	1953-09-13	2000-10-28	80000	2009-10-28	56.1232	0.123203	56	2009-09-13	0.821918	1	4	56	10
899	M	1969-01-16	2000-10-27	105000	2009-10-27	40.7775	0.77755	41	2009-01-16	0.819178	4	4	40.75	10
900	F	1964-04-19	2000-10-06	70000	2009-10-06	45.4648	0.46475	45	2009-04-19	0.761644	3	4	45.5	10
901	F	1957-08-05	2000-10-06	35000	2009-10-06	52.1697	0.169747	52	2009-08-05	0.761644	2	4	52.25	10
902	M	1957-09-16	2000-10-06	35000	2009-10-06	52.0548	0.054757	52	2009-09-16	0.761644	1	4	52	10
903	M	1965-11-18	2000-10-08	120000	2009-10-08	43.8877	0.887748	44	2009-11-18	0.767123	1	4	43	10
904	F	1961-09-16	2000-11-04	102000	2009-11-04	48.1342	0.134155	48	2009-09-16	0.841096	2	4	48.25	11
905	M	1956-07-07	2000-10-08	41000	2009-10-08	53.2539	0.253936	53	2009-07-07	0.767123	2	4	53.25	10
906	M	1943-10-17	2000-10-08	45000	2009-10-08	65.9767	0.976728	66	2009-10-17	0.767123	1	4	65	10
907	M	1956-02-23	2000-10-08	70000	2009-10-08	53.6235	0.623546	54	2009-02-23	0.767123	3	4	53.5	10
908	M	1960-10-07	2000-11-01	62000	2009-11-01	49.0678	0.0677618	49	2009-10-07	0.832877	1	4	49	11
909	M	1950-02-02	2000-10-08	18000	2009-10-08	59.6797	0.679671	60	2009-02-02	0.767123	4	4	59.75	10
910	M	1973-07-19	2000-10-09	80000	2009-10-09	36.2245	0.224504	36	2009-07-19	0.769863	2	4	36.25	10
911	M	1963-05-23	2000-10-09	80000	2009-10-09	46.3819	0.38193	46	2009-05-23	0.769863	3	4	46.5	10
912	F	1971-11-20	2000-10-09	85000	2009-10-09	37.8864	0.886379	38	2009-11-20	0.769863	1	4	37	10
913	M	1956-06-23	2000-10-09	110000	2009-10-09	53.295	0.295003	53	2009-06-23	0.769863	2	4	53.25	10
914	M	1963-10-21	2000-10-17	110000	2009-10-17	45.9904	0.990418	46	2009-10-21	0.791781	1	4	45	10
915	M	1960-03-12	2000-10-19	102000	2009-10-19	49.6044	0.604381	50	2009-03-12	0.79726	3	4	49.5	10
916	F	1968-08-10	2000-10-19	120000	2009-10-19	41.191	0.190965	41	2009-08-10	0.79726	2	4	41.25	10
917	M	1944-05-21	2000-10-09	64000	2009-10-09	65.3854	0.385352	65	2009-05-21	0.769863	3	4	65.5	10
918	M	1954-04-20	2000-10-13	52000	2009-10-13	55.4825	0.482546	55	2009-04-20	0.780822	3	4	55.5	10
919	F	1959-03-18	2000-10-11	55000	2009-10-11	50.5681	0.568104	51	2009-03-18	0.775342	3	4	50.5	10
920	F	1974-10-07	2000-11-01	50000	2009-11-01	35.0691	0.0691307	35	2009-10-07	0.832877	1	4	35	11
921	F	1949-08-07	2000-10-29	65000	2009-10-29	60.2272	0.227242	60	2009-08-07	0.824658	2	4	60.25	10
922	F	1960-05-17	2000-10-08	61000	2009-10-08	49.3936	0.393566	49	2009-05-17	0.767123	3	4	49.5	10
923	F	1980-03-03	2000-10-10	54000	2009-10-10	29.6044	0.604381	30	2009-03-03	0.772603	3	4	29.5	10
924	M	1962-09-19	2000-10-10	72000	2009-10-10	47.0582	0.0581793	47	2009-09-19	0.772603	1	4	47	10
925	M	1961-07-19	2000-10-10	90000	2009-10-10	48.2272	0.227242	48	2009-07-19	0.772603	2	4	48.25	10
926	F	1973-04-09	2000-10-10	70000	2009-10-10	36.5038	0.503765	37	2009-04-09	0.772603	3	4	36.5	10
927	M	1955-07-15	2000-10-15	87000	2009-10-15	54.2533	0.253251	54	2009-07-15	0.786301	2	4	54.25	10
928	M	1959-11-15	2000-10-13	39000	2009-10-13	49.911	0.91102	50	2009-11-15	0.780822	1	4	49	10
929	F	1957-02-26	2000-09-25	250000	2009-09-25	52.5777	0.577687	53	2009-02-26	0.731507	3	3	52.5	9
930	M	1960-07-27	2002-12-11	38000	2009-12-11	49.3744	0.374401	49	2009-07-27	0.942466	2	4	49.25	12
931	F	1961-12-22	2004-01-07	83000	2009-01-07	47.0445	0.0444901	47	2009-12-22	0.0164384	1	1	47	1
932	M	1948-03-30	2004-11-19	160000	2009-11-19	61.64	0.639973	62	2009-03-30	0.882192	4	4	61.75	11
933	M	1966-03-10	2004-11-25	80000	2009-11-25	43.7125	0.712526	44	2009-03-10	0.89863	4	4	43.75	11
934	F	1968-12-03	2005-01-05	40000	2009-01-05	40.0903	0.0903491	40	2009-12-03	0.0109589	1	1	40	1
935	M	1948-02-07	2005-04-27	110000	2009-04-27	61.2183	0.218344	61	2009-02-07	0.317808	2	2	61.25	4
936	F	1953-01-28	2005-06-01	120000	2009-06-01	56.3395	0.339493	56	2009-01-28	0.413699	2	2	56.25	6
937	M	1960-04-25	2005-10-06	32000	2009-10-06	49.4483	0.448323	49	2009-04-25	0.761644	3	4	49.5	10
938	M	1953-10-22	2005-10-27	121000	2009-10-27	56.0137	0.0136893	56	2009-10-22	0.819178	1	4	56	10
939	F	1959-12-03	2006-01-07	50000	2009-01-07	49.0979	0.0978782	49	2009-12-03	0.0164384	1	1	49	1
940	F	1945-01-14	2006-02-25	148553	2009-02-25	64.115	0.11499	64	2009-01-14	0.150685	1	1	64	2
941	F	1942-10-30	2006-09-13	65000	2009-09-13	66.872	0.872005	67	2009-10-30	0.69863	4	3	66.75	9
942	M	1959-09-14	2006-10-28	102000	2009-10-28	50.1218	0.121834	50	2009-09-14	0.821918	1	4	50	10
943	M	1959-08-18	2006-11-29	110000	2009-11-29	50.2834	0.283368	50	2009-08-18	0.909589	2	4	50.25	11
944	F	1963-06-21	2007-02-06	35000	2009-02-06	45.6318	0.631759	46	2009-06-21	0.0986301	4	1	45.75	2
945	M	1955-03-06	2007-07-21	55000	2009-07-21	54.3765	0.376454	54	2009-03-06	0.550685	3	3	54.5	7
946	F	1946-06-10	2007-08-05	45000	2009-08-05	63.154	0.154004	63	2009-06-10	0.591781	2	3	63.25	8
947	M	1947-12-16	2007-10-06	40000	2009-10-06	61.807	0.806982	62	2009-12-16	0.761644	4	4	61.75	10
948	F	1949-08-18	2008-02-14	37000	2009-02-14	59.4935	0.493498	59	2009-08-18	0.120548	3	1	59.5	2
949	M	1960-08-21	2008-02-21	125000	2009-02-21	48.5038	0.503765	49	2009-08-21	0.139726	3	1	48.5	2
950	F	1955-08-11	2008-02-27	60000	2009-02-27	53.5496	0.549624	54	2009-08-11	0.156164	3	1	53.5	2
951	M	1960-08-07	2008-08-13	55000	2009-08-13	49.0157	0.0157426	49	2009-08-07	0.613699	1	3	49	8
952	M	1950-04-13	2008-09-24	250000	2009-09-24	59.4497	0.449692	59	2009-04-13	0.728767	3	3	59.5	9
953	M	1949-09-20	2008-12-13	41000	2009-12-13	60.23	0.229979	60	2009-09-20	0.947945	2	4	60.25	12
954	F	1965-12-10	2008-12-25	95000	2009-12-25	44.0411	0.0410678	44	2009-12-10	0.980822	1	4	44	12
955	F	1951-08-07	2009-01-22	37000	2009-01-22	57.462	0.462012	57	2009-08-07	0.0575342	3	1	57.5	1
956	M	1951-04-22	2009-05-09	255000	2009-05-09	58.0479	0.0479124	58	2009-04-22	0.350685	1	2	58	5
957	M	1955-02-07	2009-05-15	51000	2009-05-15	54.2669	0.26694	54	2009-02-07	0.367123	2	2	54.25	5
958	F	1958-07-26	2009-06-11	85000	2009-06-11	50.8775	0.877481	51	2009-07-26	0.441096	1	2	50	6
959	M	1945-07-28	2009-11-29	35000	2009-11-29	64.3395	0.339493	64	2009-07-28	0.909589	2	4	64.25	11
960	F	1973-05-18	2009-03-02	49500	2009-03-02	35.7892	0.789185	36	2009-05-18	0.164384	4	1	35.75	3
961	M	1975-05-02	2005-10-23	64500	2009-10-23	34.4778	0.477755	34	2009-05-02	0.808219	3	4	34.5	10
962	M	1963-11-04	2005-06-15	70000	2009-06-15	45.6126	0.612594	46	2009-11-04	0.452055	3	2	45.5	6
963	F	1967-08-24	2005-03-21	65000	2009-03-21	41.5743	0.574264	42	2009-08-24	0.216438	3	1	41.5	3
964	M	1963-10-15	2007-09-29	110000	2009-09-29	45.9576	0.957563	46	2009-10-15	0.742466	1	3	45	9
965	F	1970-05-27	2005-09-14	71000	2009-09-14	39.3018	0.301848	39	2009-05-27	0.70137	2	3	39.25	9
966	M	1964-09-08	2002-11-08	62500	2009-11-08	45.1663	0.166324	45	2009-09-08	0.852055	2	4	45.25	11
967	F	1958-08-11	2000-10-19	50000	2009-10-19	51.1896	0.189596	51	2009-08-11	0.79726	2	4	51.25	10
968	M	1956-02-07	2000-10-19	55000	2009-10-19	53.6975	0.697467	54	2009-02-07	0.79726	4	4	53.75	10
969	M	1955-12-07	2000-10-17	80000	2009-10-17	53.8617	0.861739	54	2009-12-07	0.791781	4	4	53.75	10
970	M	1955-12-10	2000-10-19	108000	2009-10-19	53.859	0.859001	54	2009-12-10	0.79726	4	4	53.75	10
971	F	1951-04-21	2000-10-19	122000	2009-10-19	58.4969	0.49692	58	2009-04-21	0.79726	3	4	58.5	10
972	F	1961-02-17	2000-10-19	50000	2009-10-19	48.668	0.668036	49	2009-02-17	0.79726	4	4	48.75	10
973	M	1959-04-02	2000-10-22	91000	2009-10-22	50.5572	0.557153	51	2009-04-02	0.805479	3	4	50.5	10
974	M	1956-01-18	2000-11-01	55000	2009-11-01	53.7878	0.787817	54	2009-01-18	0.832877	4	4	53.75	11
975	F	1956-04-23	2000-10-21	32000	2009-10-21	53.4949	0.494867	53	2009-04-23	0.80274	3	4	53.5	10
976	M	1958-04-13	2000-10-22	35000	2009-10-22	51.5264	0.526352	52	2009-04-13	0.805479	3	4	51.5	10
977	M	1959-10-31	2000-10-19	35000	2009-10-19	49.9685	0.968515	50	2009-10-31	0.79726	1	4	49	10
978	F	1971-11-03	2000-11-05	70000	2009-11-05	38.0068	0.00684463	38	2009-11-03	0.843836	1	4	38	11
979	F	1962-07-04	2000-10-22	40000	2009-10-22	47.3018	0.301848	47	2009-07-04	0.805479	2	4	47.25	10
980	M	1950-05-30	2000-10-22	51000	2009-10-22	59.3977	0.397673	59	2009-05-30	0.805479	3	4	59.5	10
981	M	1951-12-14	2000-10-30	82000	2009-10-30	57.8782	0.878166	58	2009-12-14	0.827397	1	4	57	10
982	F	1962-08-22	2000-10-22	52000	2009-10-22	47.1677	0.167693	47	2009-08-22	0.805479	2	4	47.25	10
983	F	1954-11-09	2000-10-27	25000	2009-10-27	54.9651	0.965092	55	2009-11-09	0.819178	1	4	54	10
984	M	1956-04-28	2000-10-24	190000	2009-10-24	53.4894	0.489391	53	2009-04-28	0.810959	3	4	53.5	10
985	F	1945-01-24	2000-10-23	31000	2009-10-23	64.7447	0.744695	65	2009-01-24	0.808219	4	4	64.75	10
986	F	1964-06-03	2000-10-24	80000	2009-10-24	45.3908	0.390828	45	2009-06-03	0.810959	3	4	45.5	10
987	M	1964-04-04	2000-10-27	150000	2009-10-27	45.5633	0.563313	46	2009-04-04	0.819178	3	4	45.5	10
988	F	1953-11-09	2000-11-05	110000	2009-11-05	55.989	0.989049	56	2009-11-09	0.843836	1	4	55	11
989	M	1955-12-26	2000-10-21	165000	2009-10-21	53.8207	0.820671	54	2009-12-26	0.80274	4	4	53.75	10
990	M	1966-03-08	2000-11-01	55000	2009-11-01	43.6523	0.652293	44	2009-03-08	0.832877	4	4	43.75	11
991	F	1972-07-13	2000-11-20	130000	2009-11-20	37.3552	0.355236	37	2009-07-13	0.884932	2	4	37.25	11
992	F	1962-12-28	2000-11-01	105000	2009-11-01	46.8446	0.844627	47	2009-12-28	0.832877	4	4	46.75	11
993	F	1982-10-02	2000-10-24	120000	2009-10-24	27.0609	0.0609172	27	2009-10-02	0.810959	1	4	27	10
994	M	1971-02-25	2000-10-29	81480	2009-10-29	38.6749	0.67488	39	2009-02-25	0.824658	4	4	38.75	10
995	M	1958-03-25	2000-10-25	52000	2009-10-25	51.5866	0.586585	52	2009-03-25	0.813699	3	4	51.5	10
996	M	1970-07-18	2000-11-19	85000	2009-11-19	39.3402	0.340178	39	2009-07-18	0.882192	2	4	39.25	11
997	M	1959-02-18	2000-11-04	19000	2009-11-04	50.7105	0.710472	51	2009-02-18	0.841096	4	4	50.75	11
998	M	1956-07-09	2000-10-18	85070	2009-10-18	53.2758	0.275838	53	2009-07-09	0.794521	2	4	53.25	10
999	F	1959-08-06	2000-10-26	100000	2009-10-26	50.2231	0.223135	50	2009-08-06	0.816438	2	4	50.25	10
1000	F	1970-10-15	2000-10-26	29000	2009-10-26	39.0308	0.0308008	39	2009-10-15	0.816438	1	4	39	10
1001	F	1964-07-15	2000-10-26	35000	2009-10-26	45.2813	0.281314	45	2009-07-15	0.816438	2	4	45.25	10
1002	M	1946-01-01	2000-10-26	92000	2009-10-26	63.8166	0.816564	64	2009-01-01	0.816438	4	4	63.75	10
1003	M	1952-07-26	2000-11-01	65000	2009-11-01	57.2676	0.267625	57	2009-07-26	0.832877	2	4	57.25	11
1004	M	1948-05-11	2000-10-26	58081	2009-10-26	61.4593	0.459274	61	2009-05-11	0.816438	3	4	61.5	10
1005	F	1964-10-30	2000-10-26	90000	2009-10-26	44.9884	0.988364	45	2009-10-30	0.816438	1	4	44	10
1006	M	1960-02-09	2000-10-26	75000	2009-10-26	49.7112	0.711157	50	2009-02-09	0.816438	4	4	49.75	10
1007	M	1956-06-23	2000-10-24	88000	2009-10-24	53.3361	0.336071	53	2009-06-23	0.810959	2	4	53.25	10
1008	F	1957-08-31	2000-10-24	88000	2009-10-24	52.1478	0.147844	52	2009-08-31	0.810959	2	4	52.25	10
1009	M	1956-02-15	2000-11-17	85000	2009-11-17	53.755	0.754962	54	2009-02-15	0.876712	4	4	53.75	11
1010	F	1955-02-04	2000-10-30	60000	2009-10-30	54.7351	0.735113	55	2009-02-04	0.827397	4	4	54.75	10
1011	M	1958-08-23	2000-11-01	160000	2009-11-01	51.1923	0.192334	51	2009-08-23	0.832877	2	4	51.25	11
1012	F	1959-10-16	2000-10-19	105000	2009-10-19	50.0096	0.00958248	50	2009-10-16	0.79726	1	4	50	10
1013	M	1963-02-05	2000-10-30	80000	2009-10-30	46.7324	0.732375	47	2009-02-05	0.827397	4	4	46.75	10
1014	M	1948-07-21	2000-11-19	130000	2009-11-19	61.3306	0.330595	61	2009-07-21	0.882192	2	4	61.25	11
1015	M	1958-12-03	2000-10-13	80000	2009-10-13	50.8611	0.861054	51	2009-12-03	0.780822	4	4	50.75	10
1016	F	1972-10-11	2000-10-31	102000	2009-10-31	37.0541	0.0540726	37	2009-10-11	0.830137	1	4	37	10
1017	M	1959-07-29	2000-11-01	50000	2009-11-01	50.2615	0.261465	50	2009-07-29	0.832877	2	4	50.25	11
1018	F	1979-06-25	2000-11-30	63000	2009-11-30	30.4339	0.433949	30	2009-06-25	0.912329	3	4	30.5	11
1019	M	1950-04-28	2000-11-01	80000	2009-11-01	59.5127	0.512663	60	2009-04-28	0.832877	3	4	59.5	11
1020	F	1965-12-14	2000-11-03	140000	2009-11-03	43.8877	0.887748	44	2009-12-14	0.838356	1	4	43	11
1021	F	1962-11-26	2000-10-30	80000	2009-10-30	46.9268	0.926762	47	2009-11-26	0.827397	1	4	46	10
1022	F	1949-08-25	2000-11-02	30000	2009-11-02	60.1889	0.188912	60	2009-08-25	0.835616	2	4	60.25	11
1023	M	1969-03-21	2000-10-30	95000	2009-10-30	40.6105	0.610541	41	2009-03-21	0.827397	3	4	40.5	10
1024	M	1955-07-27	2000-11-10	185000	2009-11-10	54.2916	0.291581	54	2009-07-27	0.857534	2	4	54.25	11
1025	M	1982-03-01	2000-10-31	23000	2009-10-31	27.6687	0.66872	28	2009-03-01	0.830137	4	4	27.75	10
1026	M	1976-12-18	2000-11-01	20000	2009-11-01	32.8706	0.870637	33	2009-12-18	0.832877	4	4	32.75	11
1027	F	1962-06-07	2000-11-02	60000	2009-11-02	47.4059	0.405886	47	2009-06-07	0.835616	3	4	47.5	11
1028	M	1964-09-12	2000-11-02	41000	2009-11-02	45.1389	0.138946	45	2009-09-12	0.835616	2	4	45.25	11
1029	F	1952-03-25	2000-10-26	130000	2009-10-26	57.588	0.587953	58	2009-03-25	0.816438	3	4	57.5	10
1030	F	1956-09-08	2000-10-31	60000	2009-10-31	53.1444	0.144422	53	2009-09-08	0.830137	2	4	53.25	10
1031	M	1968-04-06	2000-10-31	167000	2009-10-31	41.5688	0.568789	42	2009-04-06	0.830137	3	4	41.5	10
1032	F	1966-05-18	2000-10-31	70000	2009-10-31	43.4552	0.455168	43	2009-05-18	0.830137	3	4	43.5	10
1033	M	1973-06-21	2000-10-31	22000	2009-10-31	36.3614	0.361396	36	2009-06-21	0.830137	2	4	36.25	10
1034	F	1974-01-05	2000-11-02	34000	2009-11-02	35.8248	0.824778	36	2009-01-05	0.835616	4	4	35.75	11
1035	F	1948-07-21	2000-11-01	192650	2009-11-01	61.2813	0.281314	61	2009-07-21	0.832877	2	4	61.25	11
1036	F	1972-04-19	2000-11-01	30000	2009-11-01	37.5359	0.535934	38	2009-04-19	0.832877	3	4	37.5	11
1037	M	1967-06-02	2000-11-02	13000	2009-11-02	42.4203	0.42026	42	2009-06-02	0.835616	3	4	42.5	11
1038	F	1956-05-26	2000-11-02	49500	2009-11-02	53.4374	0.437372	53	2009-05-26	0.835616	3	4	53.5	11
1039	M	1965-02-21	2000-10-31	138600	2009-10-31	44.6899	0.689938	45	2009-02-21	0.830137	4	4	44.75	10
1040	M	1949-11-04	2000-11-02	55000	2009-11-02	59.9945	0.994524	60	2009-11-04	0.835616	1	4	59	11
1041	F	1965-06-05	2000-11-02	150000	2009-11-02	44.4107	0.410678	44	2009-06-05	0.835616	3	4	44.5	11
1042	M	1953-12-09	2000-11-05	32000	2009-11-05	55.9069	0.906913	56	2009-12-09	0.843836	1	4	55	11
1043	F	1948-06-20	2000-11-22	22000	2009-11-22	61.4237	0.423682	61	2009-06-20	0.890411	3	4	61.5	11
1044	M	1951-02-08	2000-11-06	65000	2009-11-06	58.7433	0.743326	59	2009-02-08	0.846575	4	4	58.75	11
1045	M	1951-03-29	2000-11-06	61000	2009-11-06	58.6092	0.609172	59	2009-03-29	0.846575	3	4	58.5	11
1046	M	1948-06-12	2000-11-15	70000	2009-11-15	61.4264	0.42642	61	2009-06-12	0.871233	3	4	61.5	11
1047	M	1941-12-15	2000-11-02	37000	2009-11-02	67.8823	0.882272	68	2009-12-15	0.835616	1	4	67	11
1048	F	1965-03-18	2000-11-13	55000	2009-11-13	44.6571	0.657084	45	2009-03-18	0.865753	4	4	44.75	11
1049	M	1967-01-03	2000-11-13	55000	2009-11-13	42.8611	0.861054	43	2009-01-03	0.865753	4	4	42.75	11
1050	F	1967-10-28	2000-11-05	35000	2009-11-05	42.0233	0.0232717	42	2009-10-28	0.843836	1	4	42	11
1051	M	1945-05-10	2000-11-05	80000	2009-11-05	64.4901	0.490075	64	2009-05-10	0.843836	3	4	64.5	11
1052	M	1963-07-29	2000-11-05	31000	2009-11-05	46.2724	0.272416	46	2009-07-29	0.843836	2	4	46.25	11
1053	M	1966-09-11	2000-11-01	255000	2009-11-01	43.1403	0.140315	43	2009-09-11	0.832877	2	4	43.25	11
1054	F	1958-06-12	2000-11-05	105000	2009-11-05	51.4004	0.400411	51	2009-06-12	0.843836	3	4	51.5	11
1055	M	1960-10-11	2000-11-06	30000	2009-11-06	49.0705	0.0704997	49	2009-10-11	0.846575	1	4	49	11
1056	F	1967-11-04	2000-11-05	45000	2009-11-05	42.0041	0.00410678	42	2009-11-04	0.843836	1	4	42	11
1057	F	1962-12-02	2000-11-30	102000	2009-11-30	46.9952	0.995209	47	2009-12-02	0.912329	1	4	46	11
1058	M	1959-11-01	2000-11-15	110000	2009-11-15	50.0397	0.0396988	50	2009-11-01	0.871233	1	4	50	11
1059	F	1955-11-19	2000-11-11	56000	2009-11-11	53.9795	0.979466	54	2009-11-19	0.860274	1	4	53	11
1060	F	1965-08-16	2000-11-17	70000	2009-11-17	44.2546	0.25462	44	2009-08-16	0.876712	2	4	44.25	11
1061	M	1963-08-18	2000-11-02	310000	2009-11-02	46.2094	0.209446	46	2009-08-18	0.835616	2	4	46.25	11
1062	F	1960-11-29	2000-11-06	40000	2009-11-06	48.9363	0.936345	49	2009-11-29	0.846575	1	4	48	11
1063	F	1960-09-05	2000-11-23	104000	2009-11-23	49.2156	0.215606	49	2009-09-05	0.893151	2	4	49.25	11
1064	M	1951-02-05	2000-11-13	41000	2009-11-13	58.7707	0.770705	59	2009-02-05	0.865753	4	4	58.75	11
1065	F	1956-07-22	2000-11-07	90000	2009-11-07	53.295	0.295003	53	2009-07-22	0.849315	2	4	53.25	11
1066	M	1967-02-06	2000-11-30	35050	2009-11-30	42.8145	0.814511	43	2009-02-06	0.912329	4	4	42.75	11
1067	F	1967-10-29	2000-11-30	72096	2009-11-30	42.089	0.0889802	42	2009-10-29	0.912329	1	4	42	11
1068	F	1965-11-10	2000-11-30	80050	2009-11-30	44.0548	0.054757	44	2009-11-10	0.912329	1	4	44	11
1069	M	1956-11-01	2000-11-07	61000	2009-11-07	53.0157	0.0157426	53	2009-11-01	0.849315	1	4	53	11
1070	F	1968-05-27	2000-11-07	80000	2009-11-07	41.4483	0.448323	41	2009-05-27	0.849315	3	4	41.5	11
1071	F	1971-10-06	2000-11-07	100000	2009-11-07	38.089	0.0889802	38	2009-10-06	0.849315	1	4	38	11
1072	M	1970-10-02	2000-11-07	71000	2009-11-07	39.0992	0.0992471	39	2009-10-02	0.849315	1	4	39	11
1073	M	1960-05-18	2000-10-30	120000	2009-10-30	49.4511	0.451061	49	2009-05-18	0.827397	3	4	49.5	10
1074	M	1943-05-24	2000-11-08	12000	2009-11-08	66.4613	0.461328	66	2009-05-24	0.852055	3	4	66.5	11
1075	M	1947-03-02	2000-11-07	120000	2009-11-07	62.6858	0.685832	63	2009-03-02	0.849315	4	4	62.75	11
1076	F	1954-03-02	2000-11-16	70000	2009-11-16	55.7098	0.709788	56	2009-03-02	0.873973	4	4	55.75	11
1077	F	1948-04-04	2000-11-07	75000	2009-11-07	61.5934	0.593429	62	2009-04-04	0.849315	3	4	61.5	11
1078	F	1961-04-15	2000-11-09	120000	2009-11-09	48.5695	0.569473	49	2009-04-15	0.854795	3	4	48.5	11
1079	M	1957-12-02	2000-11-09	120000	2009-11-09	51.937	0.937029	52	2009-12-02	0.854795	1	4	51	11
1080	F	1968-10-28	2000-11-09	44000	2009-11-09	41.0322	0.0321697	41	2009-10-28	0.854795	1	4	41	11
1081	M	1968-11-14	2000-11-09	181000	2009-11-09	40.9856	0.985626	41	2009-11-14	0.854795	1	4	40	11
1082	F	1962-12-29	2000-11-09	80000	2009-11-09	46.8638	0.863792	47	2009-12-29	0.854795	4	4	46.75	11
1083	F	1968-11-17	2000-11-30	55000	2009-11-30	41.0349	0.0349076	41	2009-11-17	0.912329	1	4	41	11
1084	M	1956-01-24	2000-11-12	140000	2009-11-12	53.8015	0.801506	54	2009-01-24	0.863014	4	4	53.75	11
1085	F	1953-12-03	2000-11-18	67000	2009-11-18	55.9589	0.958932	56	2009-12-03	0.879452	1	4	55	11
1086	M	1963-05-01	2000-11-21	69500	2009-11-21	46.5599	0.55989	47	2009-05-01	0.887671	3	4	46.5	11
1087	F	1964-03-17	2000-11-30	90000	2009-11-30	45.7057	0.705681	46	2009-03-17	0.912329	4	4	45.75	11
1088	M	1969-07-24	2000-11-19	19500	2009-11-19	40.3231	0.323066	40	2009-07-24	0.882192	2	4	40.25	11
1089	F	1953-06-09	2000-11-12	90000	2009-11-12	56.4271	0.427105	56	2009-06-09	0.863014	3	4	56.5	11
1090	F	1937-08-21	2000-11-15	40000	2009-11-15	72.2355	0.235455	72	2009-08-21	0.871233	2	4	72.25	11
1091	M	1963-06-02	2000-11-01	510000	2009-11-01	46.4175	0.417522	46	2009-06-02	0.832877	3	4	46.5	11
1092	M	1953-03-07	2000-11-12	42000	2009-11-12	56.6845	0.684463	57	2009-03-07	0.863014	4	4	56.75	11
1093	M	1954-10-04	2000-11-17	150000	2009-11-17	55.1211	0.12115	55	2009-10-04	0.876712	1	4	55	11
1094	M	1953-06-23	2000-11-13	34000	2009-11-13	56.3915	0.391513	56	2009-06-23	0.865753	3	4	56.5	11
1095	M	1943-11-03	2000-11-13	31000	2009-11-13	66.0287	0.0287474	66	2009-11-03	0.865753	1	4	66	11
1096	M	1964-06-09	2000-11-13	35000	2009-11-13	45.4292	0.429158	45	2009-06-09	0.865753	3	4	45.5	11
1097	M	1958-07-20	2000-11-13	32000	2009-11-13	51.3183	0.318275	51	2009-07-20	0.865753	2	4	51.25	11
1098	F	1958-10-27	2000-11-06	125000	2009-11-06	51.0281	0.028063	51	2009-10-27	0.846575	1	4	51	11
1099	F	1976-12-06	2000-11-13	18000	2009-11-13	32.9363	0.936345	33	2009-12-06	0.865753	1	4	32	11
1100	M	1966-06-11	2000-11-13	65000	2009-11-13	43.4251	0.425051	43	2009-06-11	0.865753	3	4	43.5	11
1101	F	1968-08-02	2000-11-13	80000	2009-11-13	41.2813	0.281314	41	2009-08-02	0.865753	2	4	41.25	11
1102	M	1970-02-25	2000-11-14	62000	2009-11-14	39.718	0.718001	40	2009-02-25	0.868493	4	4	39.75	11
1103	F	1959-06-11	2000-11-14	210000	2009-11-14	50.4285	0.428474	50	2009-06-11	0.868493	3	4	50.5	11
1104	M	1955-12-04	2000-11-14	180000	2009-11-14	53.9466	0.946612	54	2009-12-04	0.868493	1	4	53	11
1105	F	1956-10-14	2000-11-30	100000	2009-11-30	53.128	0.127995	53	2009-10-14	0.912329	2	4	53.25	11
1106	F	1972-07-17	2000-11-30	95000	2009-11-30	37.3717	0.371663	37	2009-07-17	0.912329	2	4	37.25	11
1107	F	1951-01-29	2000-11-27	65000	2009-11-27	58.8282	0.8282	59	2009-01-29	0.90411	4	4	58.75	11
1108	F	1950-05-07	2000-11-30	95000	2009-11-30	59.5674	0.56742	60	2009-05-07	0.912329	3	4	59.5	11
1109	M	1961-03-03	2000-11-13	70000	2009-11-13	48.6982	0.698152	49	2009-03-03	0.865753	4	4	48.75	11
1110	F	1975-11-26	2000-11-30	145000	2009-11-30	34.0123	0.0123203	34	2009-11-26	0.912329	1	4	34	11
1111	F	1969-07-19	2000-11-30	72000	2009-11-30	40.3669	0.366872	40	2009-07-19	0.912329	2	4	40.25	11
1112	F	1963-11-12	2000-11-30	87500	2009-11-30	46.0507	0.0506502	46	2009-11-12	0.912329	1	4	46	11
1113	M	1962-05-13	2000-11-30	46636	2009-11-30	47.551	0.550992	48	2009-05-13	0.912329	3	4	47.5	11
1114	M	1955-04-07	2000-11-14	65000	2009-11-14	54.6064	0.606434	55	2009-04-07	0.868493	3	4	54.5	11
1115	F	1973-06-01	2000-11-14	175000	2009-11-14	36.4545	0.454483	36	2009-06-01	0.868493	3	4	36.5	11
1116	F	1954-07-25	2000-11-13	130000	2009-11-13	55.3046	0.304586	55	2009-07-25	0.865753	2	4	55.25	11
1117	M	1958-10-06	2000-11-17	65000	2009-11-17	51.1157	0.115674	51	2009-10-06	0.876712	1	4	51	11
1118	F	1969-08-31	2000-11-30	87000	2009-11-30	40.2491	0.249144	40	2009-08-31	0.912329	2	4	40.25	11
1119	M	1950-08-14	2000-11-16	90000	2009-11-16	59.258	0.258042	59	2009-08-14	0.873973	2	4	59.25	11
1120	F	1956-01-13	2000-11-15	122000	2009-11-15	53.8398	0.839836	54	2009-01-13	0.871233	4	4	53.75	11
1121	F	1951-10-11	2000-11-30	45000	2009-11-30	58.1383	0.138261	58	2009-10-11	0.912329	2	4	58.25	11
1122	F	1963-07-02	2000-11-15	186000	2009-11-15	46.3737	0.373717	46	2009-07-02	0.871233	2	4	46.25	11
1123	M	1979-09-20	2000-11-13	17000	2009-11-13	30.1492	0.149213	30	2009-09-20	0.865753	2	4	30.25	11
1124	M	1982-09-08	2000-11-13	80000	2009-11-13	27.1814	0.181383	27	2009-09-08	0.865753	2	4	27.25	11
1125	F	1980-09-19	2000-11-15	23300	2009-11-15	29.1554	0.155373	29	2009-09-19	0.871233	2	4	29.25	11
1126	M	1952-01-26	2000-11-15	40000	2009-11-15	57.8042	0.804244	58	2009-01-26	0.871233	4	4	57.75	11
1127	M	1957-08-17	2000-11-15	38000	2009-11-15	52.2464	0.246407	52	2009-08-17	0.871233	2	4	52.25	11
1128	M	1963-02-22	2000-11-29	93000	2009-11-29	46.768	0.767967	47	2009-02-22	0.909589	4	4	46.75	11
1129	M	1939-09-07	2000-10-17	55000	2009-10-17	70.1109	0.110883	70	2009-09-07	0.791781	1	4	70	10
1130	F	1974-12-04	2000-11-15	45000	2009-11-15	34.9487	0.948665	35	2009-12-04	0.871233	1	4	34	11
1131	M	1954-07-11	2000-11-15	65000	2009-11-15	55.3484	0.348392	55	2009-07-11	0.871233	2	4	55.25	11
1132	F	1970-06-10	2000-11-30	68000	2009-11-30	39.4743	0.474333	39	2009-06-10	0.912329	3	4	39.5	11
1133	F	1945-06-26	2000-11-30	70000	2009-11-30	64.4298	0.429843	64	2009-06-26	0.912329	3	4	64.5	11
1134	M	1967-01-26	2000-11-16	55000	2009-11-16	42.8063	0.806297	43	2009-01-26	0.873973	4	4	42.75	11
1135	M	1965-12-23	2000-11-30	40000	2009-11-30	43.937	0.937029	44	2009-12-23	0.912329	1	4	43	11
1136	F	1965-08-06	2000-11-30	40000	2009-11-30	44.3176	0.317591	44	2009-08-06	0.912329	2	4	44.25	11
1137	F	1971-07-08	2000-11-24	58500	2009-11-24	38.3819	0.38193	38	2009-07-08	0.89589	3	4	38.5	11
1138	M	1956-02-26	2000-11-14	60000	2009-11-14	53.7166	0.716632	54	2009-02-26	0.868493	4	4	53.75	11
1139	M	1966-06-09	2000-11-16	25000	2009-11-16	43.4387	0.438741	43	2009-06-09	0.873973	3	4	43.5	11
1140	M	1959-11-27	2000-11-16	55000	2009-11-16	49.9713	0.971253	50	2009-11-27	0.873973	1	4	49	11
1141	F	1946-12-26	2000-11-16	60000	2009-11-16	62.8912	0.89117	63	2009-12-26	0.873973	1	4	62	11
1142	F	1955-07-23	2000-11-30	111000	2009-11-30	54.3573	0.35729	54	2009-07-23	0.912329	2	4	54.25	11
1143	F	1969-02-21	2000-11-16	57000	2009-11-16	40.7337	0.733744	41	2009-02-21	0.873973	4	4	40.75	11
1144	F	1971-03-15	2000-11-30	65423	2009-11-30	38.7132	0.71321	39	2009-03-15	0.912329	4	4	38.75	11
1145	M	1959-06-02	2000-11-30	60000	2009-11-30	50.4969	0.49692	50	2009-06-02	0.912329	3	4	50.5	11
1146	F	1974-03-10	2000-11-30	54000	2009-11-30	35.7262	0.726215	36	2009-03-10	0.912329	4	4	35.75	11
1147	F	1957-07-02	2000-11-30	65000	2009-11-30	52.4134	0.413415	52	2009-07-02	0.912329	3	4	52.5	11
1148	M	1962-09-29	2000-11-22	37000	2009-11-22	47.1485	0.148528	47	2009-09-29	0.890411	2	4	47.25	11
1149	F	1971-03-17	2000-11-22	85000	2009-11-22	38.6858	0.685832	39	2009-03-17	0.890411	4	4	38.75	11
1150	M	1955-08-02	2000-11-29	95000	2009-11-29	54.3272	0.327173	54	2009-08-02	0.909589	2	4	54.25	11
1151	M	1950-09-01	2000-11-19	15000	2009-11-19	59.217	0.216975	59	2009-09-01	0.882192	2	4	59.25	11
1152	M	1955-01-28	2000-11-20	130000	2009-11-20	54.8118	0.811773	55	2009-01-28	0.884932	4	4	54.75	11
1153	M	1959-12-15	2000-11-20	150000	2009-11-20	49.9329	0.932923	50	2009-12-15	0.884932	1	4	49	11
1154	M	1970-10-30	2000-11-20	45000	2009-11-20	39.0582	0.0581793	39	2009-10-30	0.884932	1	4	39	11
1155	F	1971-05-18	2000-11-30	105000	2009-11-30	38.538	0.537988	39	2009-05-18	0.912329	3	4	38.5	11
1156	M	1971-05-03	2000-11-30	105000	2009-11-30	38.5791	0.579055	39	2009-05-03	0.912329	3	4	38.5	11
1157	F	1957-05-08	2000-11-30	150000	2009-11-30	52.564	0.563997	53	2009-05-08	0.912329	3	4	52.5	11
1158	M	1958-08-10	2000-11-30	65000	2009-11-30	51.3073	0.307324	51	2009-08-10	0.912329	2	4	51.25	11
1159	F	1968-08-28	2000-11-30	85000	2009-11-30	41.2567	0.256674	41	2009-08-28	0.912329	2	4	41.25	11
1160	M	1961-09-04	2000-11-25	102000	2009-11-25	48.2245	0.224504	48	2009-09-04	0.89863	2	4	48.25	11
1161	M	1966-04-27	2000-11-30	95000	2009-11-30	43.5948	0.594798	44	2009-04-27	0.912329	3	4	43.5	11
1162	F	1962-11-05	2000-11-20	105000	2009-11-20	47.0418	0.0417522	47	2009-11-05	0.884932	1	4	47	11
1163	M	1962-10-18	2000-11-20	62000	2009-11-20	47.091	0.0910335	47	2009-10-18	0.884932	1	4	47	11
1164	F	1967-04-27	2000-11-16	34500	2009-11-16	42.5572	0.557153	43	2009-04-27	0.873973	3	4	42.5	11
1165	M	1955-06-02	2000-11-14	20500	2009-11-14	54.4531	0.453114	54	2009-06-02	0.868493	3	4	54.5	11
1166	M	1948-04-23	2000-11-24	24500	2009-11-24	61.588	0.587953	62	2009-04-23	0.89589	3	4	61.5	11
1167	M	1960-02-07	2000-11-01	550000	2009-11-01	49.7331	0.73306	50	2009-02-07	0.832877	4	4	49.75	11
1168	F	1957-07-03	2000-11-24	15500	2009-11-24	52.3943	0.394251	52	2009-07-03	0.89589	3	4	52.5	11
1169	F	1972-04-11	2000-11-28	105000	2009-11-28	37.6318	0.631759	38	2009-04-11	0.906849	4	4	37.75	11
1170	F	1942-10-21	2000-11-21	55000	2009-11-21	67.0856	0.0855578	67	2009-10-21	0.887671	1	4	67	11
1171	M	1956-10-04	2000-11-15	146000	2009-11-15	53.1143	0.114305	53	2009-10-04	0.871233	1	4	53	11
1172	F	1952-02-09	2000-11-30	40000	2009-11-30	57.807	0.806982	58	2009-02-09	0.912329	4	4	57.75	11
1173	F	1964-04-15	2000-11-21	35000	2009-11-21	45.6016	0.601643	46	2009-04-15	0.887671	3	4	45.5	11
1174	F	1954-12-13	2000-11-22	100000	2009-11-22	54.9432	0.94319	55	2009-12-13	0.890411	1	4	54	11
1175	F	1951-07-26	2000-11-22	80000	2009-11-22	58.3272	0.327173	58	2009-07-26	0.890411	2	4	58.25	11
1176	M	1954-10-04	2000-11-22	110000	2009-11-22	55.1348	0.134839	55	2009-10-04	0.890411	2	4	55.25	11
1177	M	1962-05-22	2000-11-22	200000	2009-11-22	47.5044	0.504449	48	2009-05-22	0.890411	3	4	47.5	11
1178	F	1956-09-25	2000-11-30	62101.2	2009-11-30	53.18	0.180014	53	2009-09-25	0.912329	2	4	53.25	11
1179	M	1972-03-30	2000-11-14	120535	2009-11-14	37.6263	0.626283	38	2009-03-30	0.868493	4	4	37.75	11
1180	F	1977-12-28	2000-11-30	70000	2009-11-30	31.9233	0.92334	32	2009-12-28	0.912329	1	4	31	11
1181	M	1979-10-16	2000-11-23	80000	2009-11-23	30.1054	0.105407	30	2009-10-16	0.893151	1	4	30	11
1182	M	1966-01-29	2000-11-29	55000	2009-11-29	43.833	0.832991	44	2009-01-29	0.909589	4	4	43.75	11
1183	F	1967-04-03	2000-11-29	103000	2009-11-29	42.6585	0.658453	43	2009-04-03	0.909589	4	4	42.75	11
1184	F	1959-09-13	2000-11-15	135000	2009-11-15	50.1739	0.173854	50	2009-09-13	0.871233	2	4	50.25	11
1185	M	1963-01-12	2000-11-19	150000	2009-11-19	46.8528	0.852841	47	2009-01-12	0.882192	4	4	46.75	11
1186	F	1969-08-19	2000-11-16	34500	2009-11-16	40.2437	0.243669	40	2009-08-19	0.873973	2	4	40.25	11
1187	M	1973-03-23	2000-12-01	90000	2009-12-01	36.6927	0.692676	37	2009-03-23	0.915068	4	4	36.75	12
1188	F	1948-09-13	2000-12-01	181000	2009-12-01	61.2156	0.215606	61	2009-09-13	0.915068	2	4	61.25	12
1189	F	1973-07-25	2000-11-15	52000	2009-11-15	36.3094	0.309377	36	2009-07-25	0.871233	2	4	36.25	11
1190	M	1965-12-22	2000-12-02	23000	2009-12-02	43.9452	0.945243	44	2009-12-22	0.917808	1	4	43	12
1191	M	1967-03-21	2000-12-01	110000	2009-12-01	42.6995	0.699521	43	2009-03-21	0.915068	4	4	42.75	12
1192	F	1941-05-13	2000-11-30	61000	2009-11-30	68.5503	0.550308	69	2009-05-13	0.912329	3	4	68.5	11
1193	M	1968-11-15	2000-11-23	75000	2009-11-23	41.0212	0.0212183	41	2009-11-15	0.893151	1	4	41	11
1194	M	1955-01-06	2000-11-23	140000	2009-11-23	54.8802	0.880219	55	2009-01-06	0.893151	1	4	54	11
1195	F	1948-05-20	2000-11-23	60000	2009-11-23	61.5113	0.511294	62	2009-05-20	0.893151	3	4	61.5	11
1196	F	1948-02-15	2000-11-26	50000	2009-11-26	61.7796	0.779603	62	2009-02-15	0.90137	4	4	61.75	11
1197	F	1959-04-13	2000-12-01	82200	2009-12-01	50.6366	0.63655	51	2009-04-13	0.915068	4	4	50.75	12
1198	F	1957-06-09	2000-11-21	80000	2009-11-21	52.4517	0.451745	52	2009-06-09	0.887671	3	4	52.5	11
1199	M	1954-02-15	2000-11-21	50000	2009-11-21	55.7645	0.764545	56	2009-02-15	0.887671	4	4	55.75	11
1200	F	1948-05-10	2000-11-30	82400	2009-11-30	61.5578	0.557837	62	2009-05-10	0.912329	3	4	61.5	11
1201	M	1970-10-09	2000-11-25	65000	2009-11-25	39.1294	0.129363	39	2009-10-09	0.89863	2	4	39.25	11
1202	F	1969-12-18	2000-11-24	65000	2009-11-24	39.9343	0.934292	40	2009-12-18	0.89589	1	4	39	11
1203	F	1963-03-28	2000-11-24	105000	2009-11-24	46.6612	0.661191	47	2009-03-28	0.89589	4	4	46.75	11
1204	M	1979-04-04	2000-11-25	50000	2009-11-25	30.6448	0.644764	31	2009-04-04	0.89863	4	4	30.75	11
1205	F	1952-06-14	2000-11-26	101000	2009-11-26	57.4511	0.451061	57	2009-06-14	0.90137	3	4	57.5	11
1206	F	1950-12-14	2000-11-26	105000	2009-11-26	58.9514	0.951403	59	2009-12-14	0.90137	1	4	58	11
1207	M	1958-11-18	2000-11-26	95000	2009-11-26	51.0226	0.0225873	51	2009-11-18	0.90137	1	4	51	11
1208	F	1941-08-26	2000-11-30	125000	2009-11-30	68.2628	0.262834	68	2009-08-26	0.912329	2	4	68.25	11
1209	M	1955-10-15	2000-11-26	85000	2009-11-26	54.1164	0.116359	54	2009-10-15	0.90137	1	4	54	11
1210	F	1961-03-30	2000-12-01	40000	2009-12-01	48.6735	0.673511	49	2009-03-30	0.915068	4	4	48.75	12
1211	F	1954-06-08	2000-11-30	110000	2009-11-30	55.4798	0.479808	55	2009-06-08	0.912329	3	4	55.5	11
1212	F	1955-01-09	2000-11-23	162199	2009-11-23	54.872	0.872005	55	2009-01-09	0.893151	4	4	54.75	11
1213	M	1959-01-23	2000-11-26	90000	2009-11-26	50.8419	0.841889	51	2009-01-23	0.90137	4	4	50.75	11
1214	M	1968-06-09	2000-11-26	37000	2009-11-26	41.4648	0.46475	41	2009-06-09	0.90137	3	4	41.5	11
1215	M	1956-07-11	2000-11-26	65000	2009-11-26	53.3771	0.377139	53	2009-07-11	0.90137	3	4	53.5	11
1216	M	1958-07-27	2000-11-26	152000	2009-11-26	51.3347	0.334702	51	2009-07-27	0.90137	2	4	51.25	11
1217	M	1949-10-10	2000-12-01	80000	2009-12-01	60.1424	0.142368	60	2009-10-10	0.915068	2	4	60.25	12
1218	F	1952-06-21	2000-12-01	40000	2009-12-01	57.4456	0.445585	57	2009-06-21	0.915068	3	4	57.5	12
1219	M	1967-08-18	2000-11-30	72000	2009-11-30	42.2861	0.286105	42	2009-08-18	0.912329	2	4	42.25	11
1220	F	1952-01-24	2000-11-30	74000	2009-11-30	57.8508	0.850787	58	2009-01-24	0.912329	4	4	57.75	11
1221	F	1966-08-18	2000-11-30	90000	2009-11-30	43.2854	0.285421	43	2009-08-18	0.912329	2	4	43.25	11
1222	F	1962-04-25	2000-11-30	60000	2009-11-30	47.6003	0.600274	48	2009-04-25	0.912329	3	4	47.5	11
1223	F	1962-11-18	2000-12-01	61000	2009-12-01	47.0363	0.0362765	47	2009-11-18	0.915068	1	4	47	12
1224	F	1952-01-15	2000-11-29	110000	2009-11-29	57.8727	0.87269	58	2009-01-15	0.909589	4	4	57.75	11
1225	F	1964-06-18	2000-12-02	42000	2009-12-02	45.4565	0.456537	45	2009-06-18	0.917808	3	4	45.5	12
1226	F	1968-07-21	2000-12-02	85000	2009-12-02	41.3662	0.366188	41	2009-07-21	0.917808	2	4	41.25	12
1227	M	1956-02-27	2000-11-27	72000	2009-11-27	53.7495	0.749487	54	2009-02-27	0.90411	4	4	53.75	11
1228	F	1961-10-18	2000-11-27	95000	2009-11-27	48.1095	0.109514	48	2009-10-18	0.90411	1	4	48	11
1229	M	1951-01-14	2000-11-28	80000	2009-11-28	58.872	0.872005	59	2009-01-14	0.906849	4	4	58.75	11
1230	M	1954-10-22	2000-11-28	59000	2009-11-28	55.102	0.101985	55	2009-10-22	0.906849	1	4	55	11
1231	M	1951-10-10	2000-11-27	67000	2009-11-27	58.1328	0.132786	58	2009-10-10	0.90411	2	4	58.25	11
1232	F	1966-06-11	2000-11-28	165000	2009-11-28	43.4661	0.466119	43	2009-06-11	0.906849	3	4	43.5	11
1233	F	1967-07-04	2000-11-28	65000	2009-11-28	42.4038	0.403833	42	2009-07-04	0.906849	3	4	42.5	11
1234	M	1964-02-08	2000-12-01	35000	2009-12-01	45.8125	0.812457	46	2009-02-08	0.915068	4	4	45.75	12
1235	F	1968-06-22	2000-12-01	35000	2009-12-01	41.4428	0.442847	41	2009-06-22	0.915068	3	4	41.5	12
1236	F	1957-02-05	2000-11-30	105000	2009-11-30	52.8159	0.81588	53	2009-02-05	0.912329	4	4	52.75	11
1237	F	1955-07-02	2000-12-02	40000	2009-12-02	54.4203	0.42026	54	2009-07-02	0.917808	3	4	54.5	12
1238	F	1958-10-20	2000-11-30	55000	2009-11-30	51.1129	0.112936	51	2009-10-20	0.912329	1	4	51	11
1239	M	1955-07-05	2000-11-28	113000	2009-11-28	54.4011	0.401095	54	2009-07-05	0.906849	3	4	54.5	11
1240	F	1952-03-29	2000-12-02	30000	2009-12-02	57.6783	0.678303	58	2009-03-29	0.917808	4	4	57.75	12
1241	F	1970-01-18	2000-11-28	100000	2009-11-28	39.8604	0.86037	40	2009-01-18	0.906849	4	4	39.75	11
1242	F	1951-08-12	2000-11-28	70000	2009-11-28	58.2971	0.297057	58	2009-08-12	0.906849	2	4	58.25	11
1243	M	1966-04-03	2000-11-28	65000	2009-11-28	43.655	0.655031	44	2009-04-03	0.906849	4	4	43.75	11
1244	F	1972-01-22	2000-11-28	80000	2009-11-28	37.8508	0.850787	38	2009-01-22	0.906849	4	4	37.75	11
1245	F	1971-05-07	2000-11-28	90000	2009-11-28	38.5626	0.562628	39	2009-05-07	0.906849	3	4	38.5	11
1246	F	1963-04-03	2000-11-29	145000	2009-11-29	46.6585	0.658453	47	2009-04-03	0.909589	4	4	46.75	11
1247	F	1969-09-08	2000-11-30	32000	2009-11-30	40.2272	0.227242	40	2009-09-08	0.912329	2	4	40.25	11
1248	F	1963-11-14	2000-12-01	70000	2009-12-01	46.0479	0.0479124	46	2009-11-14	0.915068	1	4	46	12
1249	F	1961-08-16	2000-11-29	160000	2009-11-29	48.2875	0.287474	48	2009-08-16	0.909589	2	4	48.25	11
1250	F	1972-06-03	2000-11-29	170000	2009-11-29	37.4894	0.489391	37	2009-06-03	0.909589	3	4	37.5	11
1251	M	1955-03-21	2000-11-12	365000	2009-11-12	54.6475	0.647502	55	2009-03-21	0.863014	4	4	54.75	11
1252	M	1955-10-19	2000-11-21	35000	2009-11-21	54.0917	0.091718	54	2009-10-19	0.887671	1	4	54	11
1253	M	1962-10-18	2000-11-29	61000	2009-11-29	47.1157	0.115674	47	2009-10-18	0.909589	1	4	47	11
1254	M	1945-12-15	2000-11-29	50000	2009-11-29	63.9562	0.956194	64	2009-12-15	0.909589	1	4	63	11
1255	F	1967-10-17	2000-12-01	35000	2009-12-01	42.1246	0.124572	42	2009-10-17	0.915068	1	4	42	12
1256	F	1963-08-23	2000-11-30	29000	2009-11-30	46.2724	0.272416	46	2009-08-23	0.912329	2	4	46.25	11
1257	F	1964-05-23	2000-11-30	50000	2009-11-30	45.5222	0.522245	46	2009-05-23	0.912329	3	4	45.5	11
1258	F	1959-09-29	2000-11-30	82500	2009-11-30	50.1711	0.171116	50	2009-09-29	0.912329	2	4	50.25	11
1259	M	1947-10-26	2000-11-30	230000	2009-11-30	62.0972	0.0971937	62	2009-10-26	0.912329	1	4	62	11
1260	F	1951-05-10	2000-11-30	55000	2009-11-30	58.5599	0.55989	59	2009-05-10	0.912329	3	4	58.5	11
1261	F	1954-05-30	2000-11-30	32000	2009-11-30	55.5044	0.504449	56	2009-05-30	0.912329	3	4	55.5	11
1262	F	1960-07-10	2000-11-30	80000	2009-11-30	49.3908	0.390828	49	2009-07-10	0.912329	3	4	49.5	11
1263	F	1962-05-05	2000-11-30	141000	2009-11-30	47.5729	0.572895	48	2009-05-05	0.912329	3	4	47.5	11
1264	F	1963-07-10	2000-11-30	75000	2009-11-30	46.3929	0.392882	46	2009-07-10	0.912329	3	4	46.5	11
1265	M	1951-11-30	2000-11-30	80000	2009-11-30	58.0014	0.00136893	58	2009-11-30	0.912329	1	4	58	11
1266	F	1965-06-02	2000-11-30	105000	2009-11-30	44.4956	0.495551	44	2009-06-02	0.912329	3	4	44.5	11
1267	F	1955-01-10	2000-11-30	62000	2009-11-30	54.8884	0.888433	55	2009-01-10	0.912329	1	4	54	11
1268	M	1965-08-26	2000-11-30	110000	2009-11-30	44.2628	0.262834	44	2009-08-26	0.912329	2	4	44.25	11
1269	M	1954-11-25	2000-11-30	62000	2009-11-30	55.0144	0.0143737	55	2009-11-25	0.912329	1	4	55	11
1270	M	1944-06-05	2000-11-30	32000	2009-11-30	65.4867	0.486653	65	2009-06-05	0.912329	3	4	65.5	11
1271	F	1965-09-23	2000-11-30	41000	2009-11-30	44.1862	0.186174	44	2009-09-23	0.912329	2	4	44.25	11
1272	M	1954-05-10	2000-12-01	42000	2009-12-01	55.5619	0.561944	56	2009-05-10	0.915068	3	4	55.5	12
1273	F	1965-11-19	2000-11-30	50000	2009-11-30	44.0301	0.0301164	44	2009-11-19	0.912329	1	4	44	11
1274	M	1964-09-29	2000-11-30	46000	2009-11-30	45.1691	0.169062	45	2009-09-29	0.912329	2	4	45.25	11
1275	F	1972-10-11	2000-11-30	102000	2009-11-30	37.1362	0.136208	37	2009-10-11	0.912329	2	4	37.25	11
1276	F	1958-05-09	2000-12-01	61500	2009-12-01	51.5647	0.564682	52	2009-05-09	0.915068	3	4	51.5	12
1277	F	1968-10-05	2000-11-28	85000	2009-11-28	41.1472	0.147159	41	2009-10-05	0.906849	2	4	41.25	11
1278	F	1968-04-03	2000-11-29	90000	2009-11-29	41.6564	0.6564	42	2009-04-03	0.909589	4	4	41.75	11
1279	F	1944-10-30	2000-12-01	80000	2009-12-01	65.0869	0.0869268	65	2009-10-30	0.915068	1	4	65	12
1280	F	1960-06-11	2000-11-30	160000	2009-11-30	49.4702	0.470226	49	2009-06-11	0.912329	3	4	49.5	11
1281	M	1949-11-24	2000-11-20	73256	2009-11-20	59.989	0.989049	60	2009-11-24	0.884932	1	4	59	11
1282	F	1955-02-12	2000-11-30	70000	2009-11-30	54.7981	0.798084	55	2009-02-12	0.912329	4	4	54.75	11
1283	F	1959-12-19	2000-11-30	96000	2009-11-30	49.9493	0.94935	50	2009-12-19	0.912329	1	4	49	11
1284	F	1969-06-06	2000-11-30	21500	2009-11-30	40.4846	0.4846	40	2009-06-06	0.912329	3	4	40.5	11
1285	F	1943-01-23	2000-11-30	50000	2009-11-30	66.8528	0.852841	67	2009-01-23	0.912329	4	4	66.75	11
1286	F	1942-08-20	2000-11-27	35000	2009-11-27	67.2717	0.271732	67	2009-08-20	0.90411	2	4	67.25	11
1287	F	1952-05-15	2000-12-01	45000	2009-12-01	57.5469	0.546886	58	2009-05-15	0.915068	3	4	57.5	12
1288	M	1947-08-17	2000-12-01	50000	2009-12-01	62.2916	0.291581	62	2009-08-17	0.915068	2	4	62.25	12
1289	M	1951-11-12	2000-12-01	60000	2009-12-01	58.0534	0.0533881	58	2009-11-12	0.915068	1	4	58	12
1290	M	1951-06-30	2000-12-02	62000	2009-12-02	58.4257	0.425736	58	2009-06-30	0.917808	3	4	58.5	12
1291	F	1959-05-21	2000-11-06	95000	2009-11-06	50.4641	0.464066	50	2009-05-21	0.846575	3	4	50.5	11
1292	M	1967-12-13	2000-12-20	85000	2009-12-20	42.0205	0.0205339	42	2009-12-13	0.967123	1	4	42	12
1293	F	1962-08-06	2000-12-02	32000	2009-12-02	47.3238	0.323751	47	2009-08-06	0.917808	2	4	47.25	12
1294	M	1962-09-05	2000-12-02	40000	2009-12-02	47.2416	0.241615	47	2009-09-05	0.917808	2	4	47.25	12
1295	M	1967-02-21	2000-11-30	67000	2009-11-30	42.7734	0.773443	43	2009-02-21	0.912329	4	4	42.75	11
1296	F	1943-12-10	2000-12-02	52000	2009-12-02	65.9795	0.979466	66	2009-12-10	0.917808	1	4	65	12
1297	F	1962-06-10	2000-12-01	120000	2009-12-01	47.4771	0.477071	47	2009-06-10	0.915068	3	4	47.5	12
1298	M	1962-07-05	2000-12-01	165000	2009-12-01	47.4086	0.408624	47	2009-07-05	0.915068	3	4	47.5	12
1299	F	1952-07-28	2000-12-01	56000	2009-12-01	57.3443	0.344285	57	2009-07-28	0.915068	2	4	57.25	12
1300	M	1955-11-16	2000-12-03	140000	2009-12-03	54.0479	0.0479124	54	2009-11-16	0.920548	1	4	54	12
1301	F	1948-05-21	2000-12-01	56000	2009-12-01	61.5305	0.530459	62	2009-05-21	0.915068	3	4	61.5	12
1302	F	1968-09-27	2000-12-02	67500	2009-12-02	41.18	0.180014	41	2009-09-27	0.917808	2	4	41.25	12
1303	M	1941-03-07	2000-12-02	98000	2009-12-02	68.7392	0.73922	69	2009-03-07	0.917808	4	4	68.75	12
1304	F	1971-06-24	2000-11-30	110000	2009-11-30	38.4367	0.436687	38	2009-06-24	0.912329	3	4	38.5	11
1305	F	1948-02-02	2000-12-02	98000	2009-12-02	61.8316	0.831622	62	2009-02-02	0.917808	4	4	61.75	12
1306	F	1946-09-10	2000-11-30	53000	2009-11-30	63.2225	0.22245	63	2009-09-10	0.912329	2	4	63.25	11
1307	F	1966-01-08	2000-12-01	50000	2009-12-01	43.896	0.895962	44	2009-01-08	0.915068	1	4	43	12
1308	F	1957-03-23	2000-12-01	102000	2009-12-01	52.6927	0.692676	53	2009-03-23	0.915068	4	4	52.75	12
1309	F	1956-12-04	2000-12-01	55000	2009-12-01	52.9911	0.991102	53	2009-12-04	0.915068	1	4	52	12
1310	F	1970-08-26	2000-12-03	92000	2009-12-03	39.2717	0.271732	39	2009-08-26	0.920548	2	4	39.25	12
1311	M	1952-06-26	2000-12-31	50000	2009-12-31	57.514	0.514031	58	2009-06-26	0.99726	3	4	57.5	12
1312	M	1946-12-19	2000-12-31	62101.2	2009-12-31	63.0335	0.0335387	63	2009-12-19	0.99726	1	4	63	12
1313	M	1943-11-20	2000-12-13	67000	2009-12-13	66.0643	0.0643395	66	2009-11-20	0.947945	1	4	66	12
1314	M	1968-08-06	2000-12-31	200000	2009-12-31	41.4018	0.40178	41	2009-08-06	0.99726	3	4	41.5	12
1315	F	1958-03-04	2000-11-30	110000	2009-11-30	51.7426	0.742642	52	2009-03-04	0.912329	4	4	51.75	11
1316	M	1968-10-13	2000-12-04	50000	2009-12-04	41.1417	0.141684	41	2009-10-13	0.923288	2	4	41.25	12
1317	M	1976-03-30	2000-12-14	23000	2009-12-14	33.7084	0.708419	34	2009-03-30	0.950685	4	4	33.75	12
1318	F	1960-01-17	2000-12-26	56000	2009-12-26	49.9411	0.941136	50	2009-01-17	0.983562	1	4	49	12
1319	F	1967-01-10	2000-12-04	82000	2009-12-04	42.8994	0.899384	43	2009-01-10	0.923288	1	4	42	12
1320	M	1963-10-29	2000-12-04	82000	2009-12-04	46.0999	0.0999316	46	2009-10-29	0.923288	1	4	46	12
1321	F	1966-11-30	2000-12-12	77000	2009-12-12	43.0335	0.0335387	43	2009-11-30	0.945205	1	4	43	12
1322	M	1959-07-06	2000-12-01	90000	2009-12-01	50.4066	0.406571	50	2009-07-06	0.915068	3	4	50.5	12
1323	M	1961-03-30	2000-12-04	62000	2009-12-04	48.6817	0.681725	49	2009-03-30	0.923288	4	4	48.75	12
1324	F	1958-01-13	2000-11-30	65000	2009-11-30	51.8795	0.879535	52	2009-01-13	0.912329	1	4	51	11
1325	F	1961-08-02	2000-11-30	140000	2009-11-30	48.3285	0.328542	48	2009-08-02	0.912329	2	4	48.25	11
1326	F	1964-09-26	2000-11-29	121000	2009-11-29	45.1745	0.174538	45	2009-09-26	0.909589	2	4	45.25	11
1327	M	1972-01-29	2000-11-20	73256	2009-11-20	37.8097	0.809719	38	2009-01-29	0.884932	4	4	37.75	11
1328	M	1953-07-23	2000-12-31	65000	2009-12-31	56.4408	0.440794	56	2009-07-23	0.99726	3	4	56.5	12
1329	M	1956-04-21	2000-12-01	70000	2009-12-01	53.6126	0.612594	54	2009-04-21	0.915068	3	4	53.5	12
1330	M	1970-06-26	2000-12-31	46000	2009-12-31	39.5154	0.5154	40	2009-06-26	0.99726	3	4	39.5	12
1331	F	1970-12-26	2000-12-31	65000	2009-12-31	39.0144	0.0143737	39	2009-12-26	0.99726	1	4	39	12
1332	M	1942-11-20	2000-12-31	20000	2009-12-31	67.1129	0.112936	67	2009-11-20	0.99726	1	4	67	12
1333	M	1963-12-08	2000-12-31	92500	2009-12-31	46.0643	0.0643395	46	2009-12-08	0.99726	1	4	46	12
1334	M	1950-12-01	2000-12-31	41000	2009-12-31	59.0828	0.08282	59	2009-12-01	0.99726	1	4	59	12
1335	M	1959-07-09	2000-12-29	40000	2009-12-29	50.475	0.475017	50	2009-07-09	0.991781	3	4	50.5	12
1336	M	1960-02-16	2000-12-31	40000	2009-12-31	49.8727	0.87269	50	2009-02-16	0.99726	4	4	49.75	12
1337	M	1948-07-28	2000-12-05	45000	2009-12-05	61.3552	0.355236	61	2009-07-28	0.926027	2	4	61.25	12
1338	M	1951-10-19	2000-12-31	80000	2009-12-31	58.2012	0.201232	58	2009-10-19	0.99726	2	4	58.25	12
1339	M	1965-10-25	2000-12-27	62000	2009-12-27	44.1725	0.172485	44	2009-10-25	0.986301	2	4	44.25	12
1340	F	1965-07-13	2000-11-30	145000	2009-11-30	44.3833	0.383299	44	2009-07-13	0.912329	3	4	44.5	11
1341	M	1948-06-12	2000-12-05	95151.8	2009-12-05	61.4812	0.481177	61	2009-06-12	0.926027	3	4	61.5	12
1342	F	1963-01-27	2000-12-05	188000	2009-12-05	46.8556	0.855578	47	2009-01-27	0.926027	4	4	46.75	12
1343	F	1960-08-07	2000-12-05	63225	2009-12-05	49.3279	0.327858	49	2009-08-07	0.926027	2	4	49.25	12
1344	M	1977-11-17	2000-11-21	60000	2009-11-21	32.011	0.0109514	32	2009-11-17	0.887671	1	4	32	11
1345	M	1944-12-08	2000-12-02	56000	2009-12-02	64.9829	0.982888	65	2009-12-08	0.917808	1	4	64	12
1346	M	1964-09-14	2000-12-30	17000	2009-12-30	45.2923	0.292266	45	2009-09-14	0.994521	2	4	45.25	12
1347	M	1949-04-29	2000-12-05	80000	2009-12-05	60.6023	0.602327	61	2009-04-29	0.926027	3	4	60.5	12
1348	M	1956-12-02	2000-12-18	70000	2009-12-18	53.0431	0.0431211	53	2009-12-02	0.961644	1	4	53	12
1349	M	1966-02-17	2000-12-01	145000	2009-12-01	43.7864	0.786448	44	2009-02-17	0.915068	4	4	43.75	12
1350	F	1950-02-05	2000-11-28	155000	2009-11-28	59.8111	0.811088	60	2009-02-05	0.906849	4	4	59.75	11
1351	F	1962-01-27	2000-11-30	170000	2009-11-30	47.8412	0.841205	48	2009-01-27	0.912329	4	4	47.75	11
1352	F	1963-05-17	2000-12-01	50000	2009-12-01	46.5435	0.543463	47	2009-05-17	0.915068	3	4	46.5	12
1353	M	1970-02-06	2000-12-20	111000	2009-12-20	39.8686	0.868583	40	2009-02-06	0.967123	4	4	39.75	12
1354	F	1954-07-31	2000-12-01	25000	2009-12-01	55.3374	0.33744	55	2009-07-31	0.915068	2	4	55.25	12
1355	F	1967-08-16	2000-12-01	157000	2009-12-01	42.2943	0.294319	42	2009-08-16	0.915068	2	4	42.25	12
1356	F	1942-12-27	2000-12-01	41364	2009-12-01	66.9295	0.9295	67	2009-12-27	0.915068	1	4	66	12
1357	F	1963-12-29	2000-12-04	47000	2009-12-04	45.9329	0.932923	46	2009-12-29	0.923288	1	4	45	12
1358	M	1963-06-21	2000-12-04	105000	2009-12-04	46.4559	0.455852	46	2009-06-21	0.923288	3	4	46.5	12
1359	M	1965-07-30	2000-12-15	22500	2009-12-15	44.3778	0.377823	44	2009-07-30	0.953425	3	4	44.5	12
1360	F	1966-01-05	2000-12-27	65000	2009-12-27	43.9754	0.975359	44	2009-01-05	0.986301	1	4	43	12
1361	M	1960-04-21	2000-12-31	145000	2009-12-31	49.6947	0.69473	50	2009-04-21	0.99726	4	4	49.75	12
1362	M	1980-04-07	2000-12-07	45000	2009-12-07	29.6674	0.667351	30	2009-04-07	0.931507	4	4	29.75	12
1363	M	1952-09-11	2000-12-30	80000	2009-12-30	57.3005	0.300479	57	2009-09-11	0.994521	2	4	57.25	12
1364	F	1968-11-25	2000-12-07	52000	2009-12-07	41.0322	0.0321697	41	2009-11-25	0.931507	1	4	41	12
1365	M	1973-01-30	2000-12-07	125000	2009-12-07	36.8515	0.851472	37	2009-01-30	0.931507	4	4	36.75	12
1366	M	1954-05-16	2000-12-07	65000	2009-12-07	55.5619	0.561944	56	2009-05-16	0.931507	3	4	55.5	12
1367	M	1954-11-26	2000-12-01	40000	2009-12-01	55.0144	0.0143737	55	2009-11-26	0.915068	1	4	55	12
1368	M	1972-06-14	2000-12-07	41000	2009-12-07	37.4812	0.481177	37	2009-06-14	0.931507	3	4	37.5	12
1369	F	1940-01-28	2000-12-01	25000	2009-12-01	69.8426	0.842574	70	2009-01-28	0.915068	4	4	69.75	12
1370	F	1961-04-10	2000-12-01	52000	2009-12-01	48.6434	0.643395	49	2009-04-10	0.915068	4	4	48.75	12
1371	M	1973-06-11	2000-12-27	21500	2009-12-27	36.5448	0.544832	37	2009-06-11	0.986301	3	4	36.5	12
1372	M	1947-09-24	2000-12-31	65000	2009-12-31	62.2697	0.269678	62	2009-09-24	0.99726	2	4	62.25	12
1373	M	1957-06-07	2000-11-21	145000	2009-11-21	52.4572	0.457221	52	2009-06-07	0.887671	3	4	52.5	11
1374	F	1951-01-28	2000-12-01	61000	2009-12-01	58.8419	0.841889	59	2009-01-28	0.915068	4	4	58.75	12
1375	M	1968-02-14	2000-12-10	20000	2009-12-10	41.8207	0.820671	42	2009-02-14	0.939726	4	4	41.75	12
1376	M	1943-04-09	2000-12-10	60000	2009-12-10	66.6721	0.672142	67	2009-04-09	0.939726	4	4	66.75	12
1377	M	1948-10-26	2000-12-31	80000	2009-12-31	61.18	0.180014	61	2009-10-26	0.99726	2	4	61.25	12
1378	F	1956-06-13	2000-11-24	80000	2009-11-24	53.4483	0.448323	53	2009-06-13	0.89589	3	4	53.5	11
1379	M	1967-09-22	2000-12-31	220000	2009-12-31	42.2752	0.275154	42	2009-09-22	0.99726	2	4	42.25	12
1380	M	1971-07-24	2000-12-10	105000	2009-12-10	38.3819	0.38193	38	2009-07-24	0.939726	3	4	38.5	12
1381	M	1972-02-03	2000-12-10	20000	2009-12-10	37.8508	0.850787	38	2009-02-03	0.939726	4	4	37.75	12
1382	M	1961-07-26	2000-12-11	122000	2009-12-11	48.3778	0.377823	48	2009-07-26	0.942466	3	4	48.5	12
1383	M	1955-06-13	2000-12-11	127000	2009-12-11	54.4969	0.49692	54	2009-06-13	0.942466	3	4	54.5	12
1384	M	1958-03-13	2000-12-31	110000	2009-12-31	51.8029	0.802875	52	2009-03-13	0.99726	4	4	51.75	12
1385	F	1969-10-26	2000-12-30	100000	2009-12-30	40.178	0.17796	40	2009-10-26	0.994521	2	4	40.25	12
1386	F	1964-09-12	2000-12-11	25500	2009-12-11	45.2457	0.245722	45	2009-09-12	0.942466	2	4	45.25	12
1387	M	1972-02-01	2000-12-16	75000	2009-12-16	37.8727	0.87269	38	2009-02-01	0.956164	4	4	37.75	12
1388	F	1968-07-07	2000-12-21	56000	2009-12-21	41.4565	0.456537	41	2009-07-07	0.969863	3	4	41.5	12
1389	M	1963-12-13	2000-12-11	45000	2009-12-11	45.9959	0.995893	46	2009-12-13	0.942466	1	4	45	12
1390	M	1958-05-31	2000-12-11	35000	2009-12-11	51.5318	0.531828	52	2009-05-31	0.942466	3	4	51.5	12
1391	M	1948-09-23	2000-12-11	80000	2009-12-11	61.2156	0.215606	61	2009-09-23	0.942466	2	4	61.25	12
1392	F	1945-05-14	2000-12-11	50000	2009-12-11	64.5777	0.577687	65	2009-05-14	0.942466	3	4	64.5	12
1393	M	1979-02-03	2000-12-07	32000	2009-12-07	30.8419	0.841889	31	2009-02-03	0.931507	4	4	30.75	12
1394	M	1969-03-24	2000-11-29	110000	2009-11-29	40.6845	0.684463	41	2009-03-24	0.909589	4	4	40.75	11
1395	M	1964-02-10	2000-11-30	110000	2009-11-30	45.8042	0.804244	46	2009-02-10	0.912329	4	4	45.75	11
1396	F	1977-10-13	2000-12-12	21000	2009-12-12	32.1643	0.164271	32	2009-10-13	0.945205	2	4	32.25	12
1397	F	1961-07-06	2000-12-31	80000	2009-12-31	48.4873	0.487337	48	2009-07-06	0.99726	3	4	48.5	12
1398	M	1960-06-06	2000-12-16	215000	2009-12-16	49.5277	0.527721	50	2009-06-06	0.956164	3	4	49.5	12
1399	M	1964-07-23	2000-12-07	65000	2009-12-07	45.3744	0.374401	45	2009-07-23	0.931507	2	4	45.25	12
1400	M	1981-03-29	2000-12-10	21000	2009-12-10	28.7009	0.70089	29	2009-03-29	0.939726	4	4	28.75	12
1401	M	1975-04-05	2000-12-15	25000	2009-12-15	34.6968	0.696783	35	2009-04-05	0.953425	4	4	34.75	12
1402	M	1969-12-12	2000-12-20	25000	2009-12-20	40.0219	0.0219028	40	2009-12-12	0.967123	1	4	40	12
1403	M	1948-10-07	2000-12-28	100000	2009-12-28	61.2238	0.223819	61	2009-10-07	0.989041	2	4	61.25	12
1404	F	1968-10-11	2000-12-12	46000	2009-12-12	41.1691	0.169062	41	2009-10-11	0.945205	2	4	41.25	12
1405	F	1967-04-21	2000-12-12	70000	2009-12-12	42.6448	0.644764	43	2009-04-21	0.945205	4	4	42.75	12
1406	F	1947-02-14	2000-12-01	70000	2009-12-01	62.7953	0.795346	63	2009-02-14	0.915068	4	4	62.75	12
1407	F	1947-05-31	2000-11-30	100000	2009-11-30	62.5024	0.502396	63	2009-05-31	0.912329	3	4	62.5	11
1408	F	1968-05-15	2000-12-01	92000	2009-12-01	41.5469	0.546886	42	2009-05-15	0.915068	3	4	41.5	12
1409	F	1967-12-05	2000-12-15	135000	2009-12-15	42.0287	0.0287474	42	2009-12-05	0.953425	1	4	42	12
1410	F	1969-04-17	2000-12-31	33000	2009-12-31	40.7064	0.706366	41	2009-04-17	0.99726	4	4	40.75	12
1411	M	1965-12-19	2000-12-31	105000	2009-12-31	44.0329	0.0328542	44	2009-12-19	0.99726	1	4	44	12
1412	M	1975-01-24	2000-12-15	160000	2009-12-15	34.8912	0.89117	35	2009-01-24	0.953425	1	4	34	12
1413	M	1962-09-10	2000-12-21	51000	2009-12-21	47.2799	0.279945	47	2009-09-10	0.969863	2	4	47.25	12
1414	M	1957-03-17	2000-12-01	332000	2009-12-01	52.7091	0.709103	53	2009-03-17	0.915068	4	4	52.75	12
1415	M	1952-02-29	2000-12-01	101000	2009-12-01	57.755	0.754962	58	2009-03-01	0.915068	4	4	57.75	12
1416	M	1967-04-19	2000-11-26	68000	2009-11-26	42.6064	0.606434	43	2009-04-19	0.90137	3	4	42.5	11
1417	M	1966-08-04	2000-11-29	67000	2009-11-29	43.321	0.321013	43	2009-08-04	0.909589	2	4	43.25	11
1418	M	1954-01-21	2000-12-01	121000	2009-12-01	55.8604	0.86037	56	2009-01-21	0.915068	4	4	55.75	12
1419	M	1964-12-30	2000-12-13	200000	2009-12-13	44.9528	0.952772	45	2009-12-30	0.947945	1	4	44	12
1420	M	1969-07-09	2000-12-13	155000	2009-12-13	40.4298	0.429843	40	2009-07-09	0.947945	3	4	40.5	12
1421	M	1959-09-24	2000-12-13	34450	2009-12-13	50.2204	0.220397	50	2009-09-24	0.947945	2	4	50.25	12
1422	F	1955-04-14	2000-12-01	95000	2009-12-01	54.6338	0.633812	55	2009-04-14	0.915068	4	4	54.75	12
1423	M	1963-10-26	2000-12-13	140000	2009-12-13	46.1328	0.132786	46	2009-10-26	0.947945	2	4	46.25	12
1424	M	1963-02-02	2000-12-12	125000	2009-12-12	46.8583	0.858316	47	2009-02-02	0.945205	4	4	46.75	12
1425	M	1960-07-26	2000-12-18	16400	2009-12-18	49.3963	0.396304	49	2009-07-26	0.961644	3	4	49.5	12
1426	F	1961-07-18	2000-12-18	25400	2009-12-18	48.4189	0.418891	48	2009-07-18	0.961644	3	4	48.5	12
1427	M	1965-03-14	2000-12-14	80000	2009-12-14	44.7529	0.752909	45	2009-03-14	0.950685	4	4	44.75	12
1428	F	1963-12-03	2000-12-13	125000	2009-12-13	46.0287	0.0287474	46	2009-12-03	0.947945	1	4	46	12
1429	M	1966-10-07	2000-12-17	76000	2009-12-17	43.1951	0.195072	43	2009-10-07	0.958904	2	4	43.25	12
1430	F	1969-01-17	2000-12-17	76000	2009-12-17	40.9144	0.914442	41	2009-01-17	0.958904	1	4	40	12
1431	M	1960-05-25	2000-12-31	62020	2009-12-31	49.6016	0.601643	50	2009-05-25	0.99726	3	4	49.5	12
1432	F	1955-03-20	2000-12-31	16010	2009-12-31	54.7844	0.784394	55	2009-03-20	0.99726	4	4	54.75	12
1433	F	1954-11-24	2000-12-31	17020	2009-12-31	55.102	0.101985	55	2009-11-24	0.99726	1	4	55	12
1434	F	1955-09-28	2000-12-31	11010	2009-12-31	54.2587	0.258727	54	2009-09-28	0.99726	2	4	54.25	12
1435	F	1961-01-04	2000-12-15	49450	2009-12-15	48.9446	0.944559	49	2009-01-04	0.953425	1	4	48	12
1436	M	1951-07-02	2000-12-28	61000	2009-12-28	58.4914	0.491444	58	2009-07-02	0.989041	3	4	58.5	12
1437	M	1963-05-10	2000-12-05	170000	2009-12-05	46.5736	0.57358	47	2009-05-10	0.926027	3	4	46.5	12
1438	F	1948-03-15	2000-12-10	51000	2009-12-10	61.7385	0.738535	62	2009-03-15	0.939726	4	4	61.75	12
1439	M	1957-03-09	2000-12-14	130000	2009-12-14	52.7666	0.766598	53	2009-03-09	0.950685	4	4	52.75	12
1440	F	1954-03-20	2000-12-01	42000	2009-12-01	55.7016	0.701574	56	2009-03-20	0.915068	4	4	55.75	12
1441	F	1955-10-13	2000-12-31	27000	2009-12-31	54.2177	0.217659	54	2009-10-13	0.99726	2	4	54.25	12
1442	F	1942-03-02	2000-12-01	60000	2009-12-01	67.7509	0.750856	68	2009-03-02	0.915068	4	4	67.75	12
1443	M	1955-02-02	2000-12-01	58000	2009-12-01	54.8282	0.8282	55	2009-02-02	0.915068	4	4	54.75	12
1444	M	1948-03-26	2000-12-31	62000	2009-12-31	61.7659	0.765914	62	2009-03-26	0.99726	4	4	61.75	12
1445	F	1965-02-11	2000-12-17	65000	2009-12-17	44.846	0.845996	45	2009-02-11	0.958904	4	4	44.75	12
1446	F	1972-04-15	2000-12-17	75000	2009-12-17	37.6728	0.672827	38	2009-04-15	0.958904	4	4	37.75	12
1447	F	1951-10-05	2000-12-02	35000	2009-12-02	58.1602	0.160164	58	2009-10-05	0.917808	2	4	58.25	12
1448	F	1943-10-01	2000-12-02	71500	2009-12-02	66.1711	0.171116	66	2009-10-01	0.917808	2	4	66.25	12
1449	F	1978-09-03	2000-12-17	25000	2009-12-17	31.2882	0.288159	31	2009-09-03	0.958904	2	4	31.25	12
1450	M	1960-11-26	2000-11-23	520000	2009-11-23	48.9911	0.991102	49	2009-11-26	0.893151	1	4	48	11
1451	M	1953-07-30	2000-12-13	275000	2009-12-13	56.3723	0.372348	56	2009-07-30	0.947945	2	4	56.25	12
1452	M	1965-01-20	2000-12-30	90000	2009-12-30	44.9418	0.941821	45	2009-01-20	0.994521	1	4	44	12
1453	F	1954-04-23	2000-12-02	55000	2009-12-02	55.6112	0.611225	56	2009-04-23	0.917808	3	4	55.5	12
1454	F	1962-05-28	2000-12-18	35000	2009-12-18	47.5592	0.559206	48	2009-05-28	0.961644	3	4	47.5	12
1455	M	1959-11-28	2000-12-18	40000	2009-12-18	50.0561	0.0561259	50	2009-11-28	0.961644	1	4	50	12
1456	M	1963-06-21	2000-11-27	605000	2009-11-27	46.4367	0.436687	46	2009-06-21	0.90411	3	4	46.5	11
1457	F	1953-08-29	2000-12-02	60000	2009-12-02	56.2601	0.260096	56	2009-08-29	0.917808	2	4	56.25	12
1458	M	1963-08-25	2000-12-18	145000	2009-12-18	46.3162	0.316222	46	2009-08-25	0.961644	2	4	46.25	12
1459	F	1949-10-26	2000-12-11	80000	2009-12-11	60.1259	0.125941	60	2009-10-26	0.942466	2	4	60.25	12
1460	M	1962-01-25	2000-12-17	55000	2009-12-17	47.8932	0.893224	48	2009-01-25	0.958904	1	4	47	12
1461	F	1959-05-02	2000-12-02	37000	2009-12-02	50.5873	0.587269	51	2009-05-02	0.917808	3	4	50.5	12
1462	M	1971-11-01	2000-12-31	125000	2009-12-31	38.1656	0.16564	38	2009-11-01	0.99726	2	4	38.25	12
1463	F	1967-08-16	2000-12-31	92000	2009-12-31	42.3765	0.376454	42	2009-08-16	0.99726	3	4	42.5	12
1464	M	1964-03-13	2000-12-31	95000	2009-12-31	45.8015	0.801506	46	2009-03-13	0.99726	4	4	45.75	12
1465	M	1951-01-02	2000-12-18	85000	2009-12-18	58.9596	0.959617	59	2009-01-02	0.961644	1	4	58	12
1466	F	1943-07-08	2000-12-02	32000	2009-12-02	66.4038	0.403833	66	2009-07-08	0.917808	3	4	66.5	12
1467	F	1960-05-12	2000-12-02	170000	2009-12-02	49.5578	0.557837	50	2009-05-12	0.917808	3	4	49.5	12
1468	F	1954-12-25	2000-12-02	50000	2009-12-02	54.9377	0.937714	55	2009-12-25	0.917808	1	4	54	12
1469	F	1970-12-16	2000-12-19	80000	2009-12-19	39.0089	0.00889802	39	2009-12-16	0.964384	1	4	39	12
1470	M	1955-09-07	2000-12-19	30000	2009-12-19	54.2834	0.283368	54	2009-09-07	0.964384	2	4	54.25	12
1471	M	1937-08-31	2000-12-04	29000	2009-12-04	72.2601	0.260096	72	2009-08-31	0.923288	2	4	72.25	12
1472	M	1943-02-07	2000-12-19	93000	2009-12-19	66.8638	0.863792	67	2009-02-07	0.964384	4	4	66.75	12
1473	M	1961-10-08	2000-12-02	55000	2009-12-02	48.1506	0.150582	48	2009-10-08	0.917808	2	4	48.25	12
1474	M	1969-06-17	2000-12-19	80000	2009-12-19	40.5065	0.506502	41	2009-06-17	0.964384	3	4	40.5	12
1475	M	1950-10-04	2000-12-19	55000	2009-12-19	59.2088	0.208761	59	2009-10-04	0.964384	2	4	59.25	12
1476	F	1946-03-04	2000-12-19	50000	2009-12-19	63.7947	0.794661	64	2009-03-04	0.964384	4	4	63.75	12
1477	F	1942-09-04	2000-12-02	78500	2009-12-02	67.2444	0.244353	67	2009-09-04	0.917808	2	4	67.25	12
1478	M	1955-12-14	2000-12-20	65000	2009-12-20	54.0178	0.017796	54	2009-12-14	0.967123	1	4	54	12
1479	M	1944-10-25	2000-12-18	80000	2009-12-18	65.1472	0.147159	65	2009-10-25	0.961644	2	4	65.25	12
1480	M	1962-04-25	2000-12-29	32050.6	2009-12-29	47.6797	0.679671	48	2009-04-25	0.991781	4	4	47.75	12
1481	F	1959-01-28	2000-12-19	57000	2009-12-19	50.8912	0.89117	51	2009-01-28	0.964384	1	4	50	12
1482	F	1947-05-02	2000-12-20	55000	2009-12-20	62.6366	0.63655	63	2009-05-02	0.967123	4	4	62.75	12
1483	M	1982-06-08	2000-12-19	20000	2009-12-19	27.5318	0.531828	28	2009-06-08	0.964384	3	4	27.5	12
1484	M	1957-07-01	2000-12-31	45000	2009-12-31	52.501	0.501027	53	2009-07-01	0.99726	3	4	52.5	12
1485	M	1964-12-28	2000-12-20	112000	2009-12-20	44.9774	0.977413	45	2009-12-28	0.967123	1	4	44	12
1486	M	1952-09-09	2000-12-20	250000	2009-12-20	57.2786	0.278576	57	2009-09-09	0.967123	2	4	57.25	12
1487	M	1952-07-07	2000-12-20	205000	2009-12-20	57.4538	0.453799	57	2009-07-07	0.967123	3	4	57.5	12
1488	F	1951-10-03	2000-12-20	65000	2009-12-20	58.2149	0.214921	58	2009-10-03	0.967123	2	4	58.25	12
1489	M	1958-10-29	2000-12-20	20000	2009-12-20	51.1431	0.143053	51	2009-10-29	0.967123	2	4	51.25	12
1490	M	1952-05-27	2000-12-31	155000	2009-12-31	57.5962	0.596167	58	2009-05-27	0.99726	3	4	57.5	12
1491	F	1959-07-19	2000-12-02	53000	2009-12-02	50.3737	0.373717	50	2009-07-19	0.917808	2	4	50.25	12
1492	M	1958-09-21	2000-12-15	85000	2009-12-15	51.2334	0.233402	51	2009-09-21	0.953425	2	4	51.25	12
1493	F	1962-11-10	2000-12-02	150000	2009-12-02	47.0609	0.0609172	47	2009-11-10	0.917808	1	4	47	12
1494	M	1962-12-21	2000-11-22	70000	2009-11-22	46.9213	0.921287	47	2009-12-21	0.890411	1	4	46	11
1495	M	1971-10-28	2000-12-21	90000	2009-12-21	38.1492	0.149213	38	2009-10-28	0.969863	2	4	38.25	12
1496	M	1944-08-18	2000-12-02	80000	2009-12-02	65.2895	0.289528	65	2009-08-18	0.917808	2	4	65.25	12
1497	F	1955-07-11	2000-12-02	75000	2009-12-02	54.3956	0.395619	54	2009-07-11	0.917808	3	4	54.5	12
1498	F	1964-06-26	2000-12-21	149000	2009-12-21	45.4867	0.486653	45	2009-06-26	0.969863	3	4	45.5	12
1499	M	1965-02-02	2000-12-21	105000	2009-12-21	44.8816	0.881588	45	2009-02-02	0.969863	1	4	44	12
1500	F	1965-07-09	2000-12-24	124000	2009-12-24	44.46	0.459959	44	2009-07-09	0.978082	3	4	44.5	12
1501	M	1982-05-16	2000-12-26	57000	2009-12-26	27.614	0.613963	28	2009-05-16	0.983562	3	4	27.5	12
1502	F	1964-10-29	2000-12-31	64000	2009-12-31	45.1718	0.1718	45	2009-10-29	0.99726	2	4	45.25	12
1503	M	1964-02-05	2000-12-27	126000	2009-12-27	45.8919	0.891855	46	2009-02-05	0.986301	1	4	45	12
1504	M	1945-11-05	2000-12-20	65000	2009-12-20	64.1232	0.123203	64	2009-11-05	0.967123	1	4	64	12
1505	M	1966-10-05	2000-12-30	320000	2009-12-30	43.2361	0.23614	43	2009-10-05	0.994521	2	4	43.25	12
1506	M	1942-03-13	2000-12-27	30000	2009-12-27	67.7919	0.791923	68	2009-03-13	0.986301	4	4	67.75	12
1507	M	1959-10-31	2000-12-28	70000	2009-12-28	50.1602	0.160164	50	2009-10-31	0.989041	2	4	50.25	12
1508	F	1960-12-20	2000-12-27	115000	2009-12-27	49.0185	0.0184805	49	2009-12-20	0.986301	1	4	49	12
1509	F	1964-02-27	2000-12-27	38000	2009-12-27	45.8316	0.831622	46	2009-02-27	0.986301	4	4	45.75	12
1510	M	1972-06-28	2000-12-27	65000	2009-12-27	37.4976	0.497604	37	2009-06-28	0.986301	3	4	37.5	12
1511	F	1977-06-15	2000-12-27	20000	2009-12-27	32.5339	0.533881	33	2009-06-15	0.986301	3	4	32.5	12
1512	M	1967-10-14	2000-12-27	155000	2009-12-27	42.204	0.20397	42	2009-10-14	0.986301	2	4	42.25	12
1513	M	1969-07-09	2000-12-27	55000	2009-12-27	40.4682	0.468172	40	2009-07-09	0.986301	3	4	40.5	12
1514	F	1953-07-05	2000-12-27	56000	2009-12-27	56.4791	0.479124	56	2009-07-05	0.986301	3	4	56.5	12
1515	M	1964-04-26	2000-12-31	104000	2009-12-31	45.681	0.68104	46	2009-04-26	0.99726	4	4	45.75	12
1516	M	1939-08-30	2000-12-31	25000	2009-12-31	70.3381	0.338125	70	2009-08-30	0.99726	2	4	70.25	12
1517	M	1965-12-14	2000-12-27	210000	2009-12-27	44.0356	0.0355921	44	2009-12-14	0.986301	1	4	44	12
1518	M	1970-03-31	2000-12-27	170000	2009-12-27	39.7426	0.742642	40	2009-03-31	0.986301	4	4	39.75	12
1519	M	1964-11-13	2000-12-27	100000	2009-12-27	45.1198	0.119781	45	2009-11-13	0.986301	1	4	45	12
1520	M	1960-08-02	2000-12-27	62000	2009-12-27	49.4018	0.40178	49	2009-08-02	0.986301	3	4	49.5	12
1521	M	1980-03-02	2000-12-27	26000	2009-12-27	29.8207	0.820671	30	2009-03-02	0.986301	4	4	29.75	12
1522	M	1968-09-26	2000-12-27	65000	2009-12-27	41.2512	0.251198	41	2009-09-26	0.986301	2	4	41.25	12
1523	F	1953-07-31	2000-12-27	15000	2009-12-27	56.4079	0.40794	56	2009-07-31	0.986301	3	4	56.5	12
1524	F	1979-06-21	2000-12-27	35000	2009-12-27	30.5188	0.518823	31	2009-06-21	0.986301	3	4	30.5	12
1525	F	1979-07-05	2000-12-27	50000	2009-12-27	30.4805	0.480493	30	2009-07-05	0.986301	3	4	30.5	12
1526	F	1964-11-23	2000-12-26	100000	2009-12-26	45.0897	0.0896646	45	2009-11-23	0.983562	1	4	45	12
1527	F	1960-04-25	2000-12-28	220000	2009-12-28	49.6756	0.675565	50	2009-04-25	0.989041	4	4	49.75	12
1528	F	1945-09-03	2000-12-02	68600	2009-12-02	64.2464	0.246407	64	2009-09-03	0.917808	2	4	64.25	12
1529	M	1949-04-26	2000-12-31	51000	2009-12-31	60.6817	0.681725	61	2009-04-26	0.99726	4	4	60.75	12
1530	M	1948-07-17	2000-12-28	78000	2009-12-28	61.4483	0.448323	61	2009-07-17	0.989041	3	4	61.5	12
1531	M	1959-04-11	2000-12-28	27000	2009-12-28	50.7159	0.715948	51	2009-04-11	0.989041	4	4	50.75	12
1532	F	1974-09-02	2000-12-28	33000	2009-12-28	35.321	0.321013	35	2009-09-02	0.989041	2	4	35.25	12
1533	F	1958-05-25	2000-12-28	49100	2009-12-28	51.5948	0.594798	52	2009-05-25	0.989041	3	4	51.5	12
1534	M	1958-07-06	2000-12-28	75000	2009-12-28	51.4798	0.479808	51	2009-07-06	0.989041	3	4	51.5	12
1535	M	1973-10-03	2000-12-21	180000	2009-12-21	36.2163	0.21629	36	2009-10-03	0.969863	2	4	36.25	12
1536	M	1948-03-07	2001-01-16	31000	2009-01-16	60.8624	0.862423	61	2009-03-07	0.0410959	4	1	60.75	1
1537	F	1963-04-22	2000-12-27	51682	2009-12-27	46.6831	0.683094	47	2009-04-22	0.986301	4	4	46.75	12
1538	M	1956-07-18	2000-12-28	56000	2009-12-28	53.4456	0.445585	53	2009-07-18	0.989041	3	4	53.5	12
1539	M	1966-07-12	2000-12-31	62000	2009-12-31	43.4716	0.471595	43	2009-07-12	0.99726	3	4	43.5	12
1540	F	1968-02-29	2000-12-31	80000	2009-12-31	41.8371	0.837098	42	2009-03-01	0.99726	4	4	41.75	12
1541	F	1968-07-06	2000-12-28	80000	2009-12-28	41.4784	0.478439	41	2009-07-06	0.989041	3	4	41.5	12
1542	F	1973-07-28	2000-12-28	21000	2009-12-28	36.4189	0.418891	36	2009-07-28	0.989041	3	4	36.5	12
1543	M	1973-05-18	2000-12-28	16000	2009-12-28	36.6133	0.613279	37	2009-05-18	0.989041	3	4	36.5	12
1544	M	1950-10-10	2000-12-20	70000	2009-12-20	59.1951	0.195072	59	2009-10-10	0.967123	2	4	59.25	12
1545	M	1956-08-20	2000-12-27	65000	2009-12-27	53.3525	0.352498	53	2009-08-20	0.986301	2	4	53.25	12
1546	M	1952-02-21	2000-12-30	50000	2009-12-30	57.8563	0.856263	58	2009-02-21	0.994521	4	4	57.75	12
1547	F	1955-11-04	2000-12-27	100000	2009-12-27	54.1465	0.146475	54	2009-11-04	0.986301	2	4	54.25	12
1548	M	1960-08-01	2000-12-28	82000	2009-12-28	49.4073	0.407255	49	2009-08-01	0.989041	3	4	49.5	12
1549	M	1947-12-18	2000-12-28	74000	2009-12-28	62.0287	0.0287474	62	2009-12-18	0.989041	1	4	62	12
1550	M	1955-04-19	2000-12-28	33000	2009-12-28	54.694	0.694045	55	2009-04-19	0.989041	4	4	54.75	12
1551	M	1943-02-12	2000-12-28	30000	2009-12-28	66.8747	0.874743	67	2009-02-12	0.989041	4	4	66.75	12
1552	M	1956-07-15	2000-12-28	80000	2009-12-28	53.4538	0.453799	53	2009-07-15	0.989041	3	4	53.5	12
1553	M	1945-02-17	2000-12-31	23000	2009-12-31	64.8679	0.867899	65	2009-02-17	0.99726	4	4	64.75	12
1554	M	1960-07-27	2000-12-31	85000	2009-12-31	49.4292	0.429158	49	2009-07-27	0.99726	3	4	49.5	12
1555	M	1960-04-15	2000-12-31	85000	2009-12-31	49.7112	0.711157	50	2009-04-15	0.99726	4	4	49.75	12
1556	M	1973-09-15	2000-12-31	85000	2009-12-31	36.293	0.29295	36	2009-09-15	0.99726	2	4	36.25	12
1557	M	1958-03-17	2000-12-31	35000	2009-12-31	51.7919	0.791923	52	2009-03-17	0.99726	4	4	51.75	12
1558	M	1944-07-28	2000-12-27	100000	2009-12-27	65.4155	0.415469	65	2009-07-28	0.986301	3	4	65.5	12
1559	F	1967-05-15	2000-12-31	15000	2009-12-31	42.6311	0.631075	43	2009-05-15	0.99726	4	4	42.75	12
1560	M	1951-12-06	2000-12-29	60000	2009-12-29	58.0643	0.0643395	58	2009-12-06	0.991781	1	4	58	12
1561	F	1950-11-22	2001-01-01	68000	2009-01-01	58.1109	0.110883	58	2009-11-22	0	1	1	58	1
1562	M	1968-05-10	2001-01-01	40000	2009-01-01	40.6461	0.646133	41	2009-05-10	0	4	1	40.75	1
1563	F	1955-06-05	2001-01-01	15000	2009-01-01	53.577	0.577002	54	2009-06-05	0	3	1	53.5	1
1564	M	1962-08-13	2001-01-02	35000	2009-01-02	46.3901	0.390144	46	2009-08-13	0.00273973	3	1	46.5	1
1565	F	1965-03-23	2001-01-12	45000	2009-01-12	43.8084	0.80835	44	2009-03-23	0.030137	4	1	43.75	1
1566	M	1965-03-07	2001-01-12	45000	2009-01-12	43.8522	0.852156	44	2009-03-07	0.030137	4	1	43.75	1
1567	F	1967-11-02	2001-01-01	67000	2009-01-01	41.1663	0.166324	41	2009-11-02	0	2	1	41.25	1
1568	F	1965-03-16	2001-01-02	113600	2009-01-02	43.8001	0.800137	44	2009-03-16	0.00273973	4	1	43.75	1
1569	M	1953-04-18	2001-01-01	29040	2009-01-01	55.707	0.70705	56	2009-04-18	0	4	1	55.75	1
1570	M	1967-12-22	2001-01-02	77000	2009-01-02	41.0322	0.0321697	41	2009-12-22	0.00273973	1	1	41	1
1571	M	1941-03-18	2001-01-01	70000	2009-01-01	67.7919	0.791923	68	2009-03-18	0	4	1	67.75	1
1572	M	1962-10-22	2001-01-01	43000	2009-01-01	46.1958	0.195756	46	2009-10-22	0	2	1	46.25	1
1573	F	1970-01-21	2001-01-01	120000	2009-01-01	38.9459	0.945927	39	2009-01-21	0	1	1	38	1
1574	M	1969-02-03	2001-01-01	80000	2009-01-01	39.9097	0.909651	40	2009-02-03	0	1	1	39	1
1575	M	1965-12-26	2001-01-01	102000	2009-01-01	43.0171	0.0171116	43	2009-12-26	0	1	1	43	1
1576	M	1942-06-02	2001-01-02	75000	2009-01-02	66.5873	0.587269	67	2009-06-02	0.00273973	3	1	66.5	1
1577	M	1962-09-08	2001-01-02	65000	2009-01-02	46.319	0.31896	46	2009-09-08	0.00273973	2	1	46.25	1
1578	M	1957-07-01	2001-01-02	105000	2009-01-02	51.5072	0.507187	52	2009-07-01	0.00273973	3	1	51.5	1
1579	M	1957-10-09	2001-01-03	160000	2009-01-03	51.2361	0.23614	51	2009-10-09	0.00547945	2	1	51.25	1
1580	M	1970-04-22	2001-01-19	75000	2009-01-19	38.7461	0.746064	39	2009-04-22	0.0493151	4	1	38.75	1
1581	M	1959-11-12	2001-01-03	55000	2009-01-03	49.1444	0.144422	49	2009-11-12	0.00547945	2	1	49.25	1
1582	M	1940-02-28	2000-11-30	80000	2009-11-30	69.755	0.754962	70	2009-02-28	0.912329	4	4	69.75	11
1583	M	1966-07-05	2001-01-04	82044	2009-01-04	42.5024	0.502396	43	2009-07-05	0.00821918	3	1	42.5	1
1584	F	1971-05-31	2001-01-30	78000	2009-01-30	37.6701	0.670089	38	2009-05-31	0.0794521	4	1	37.75	1
1585	M	1970-05-25	2001-01-30	33000	2009-01-30	38.6858	0.685832	39	2009-05-25	0.0794521	4	1	38.75	1
1586	M	1943-06-26	2001-01-04	70000	2009-01-04	65.5277	0.527721	66	2009-06-26	0.00821918	3	1	65.5	1
1587	F	1944-10-17	2001-01-04	25000	2009-01-04	64.2163	0.21629	64	2009-10-17	0.00821918	2	1	64.25	1
1588	M	1956-02-17	2001-01-04	38000	2009-01-04	52.8816	0.881588	53	2009-02-17	0.00821918	1	1	52	1
1589	M	1972-07-08	2001-01-04	42000	2009-01-04	36.4928	0.492813	36	2009-07-08	0.00821918	3	1	36.5	1
1590	M	1964-01-31	2001-01-04	160000	2009-01-04	44.9281	0.928131	45	2009-01-31	0.00821918	1	1	44	1
1591	F	1967-05-24	2001-01-07	80000	2009-01-07	41.6263	0.626283	42	2009-05-24	0.0164384	4	1	41.75	1
1592	F	1955-09-02	2001-01-31	50000	2009-01-31	53.4155	0.415469	53	2009-09-02	0.0821918	3	1	53.5	1
1593	M	1944-03-05	2001-01-15	70000	2009-01-15	64.8652	0.865161	65	2009-03-05	0.0383562	4	1	64.75	1
1594	M	1960-11-20	2001-01-08	62500	2009-01-08	48.1342	0.134155	48	2009-11-20	0.0191781	2	1	48.25	1
1595	F	1971-06-22	2001-01-09	120000	2009-01-09	37.5524	0.552361	38	2009-06-22	0.0219178	3	1	37.5	1
1596	M	1961-10-04	2001-01-11	20000	2009-01-11	47.2717	0.271732	47	2009-10-04	0.0273973	2	1	47.25	1
1597	M	1970-04-26	2001-01-09	105000	2009-01-09	38.7077	0.707734	39	2009-04-26	0.0219178	4	1	38.75	1
1598	M	1965-01-31	2001-01-09	80000	2009-01-09	43.9398	0.939767	44	2009-01-31	0.0219178	1	1	43	1
1599	F	1966-02-13	2001-01-10	113000	2009-01-10	42.9076	0.907598	43	2009-02-13	0.0246575	1	1	42	1
1600	F	1965-01-21	2001-01-11	17000	2009-01-11	43.9726	0.972621	44	2009-01-21	0.0273973	1	1	43	1
1601	F	1968-08-18	2001-01-09	35000	2009-01-09	40.3943	0.394251	40	2009-08-18	0.0219178	3	1	40.5	1
1602	M	1951-02-02	2001-01-10	73000	2009-01-10	57.9384	0.938398	58	2009-02-02	0.0246575	1	1	57	1
1603	M	1966-04-07	2001-01-10	65000	2009-01-10	42.7625	0.762491	43	2009-04-07	0.0246575	4	1	42.75	1
1604	M	1968-10-09	2001-01-28	180000	2009-01-28	40.3039	0.303901	40	2009-10-09	0.0739726	2	1	40.25	1
1605	F	1971-09-27	2001-01-10	25000	2009-01-10	37.2895	0.289528	37	2009-09-27	0.0246575	2	1	37.25	1
1606	M	1963-11-15	2001-01-21	90000	2009-01-21	45.1855	0.185489	45	2009-11-15	0.0547945	2	1	45.25	1
1607	M	1958-03-01	2001-01-11	45000	2009-01-11	50.8665	0.86653	51	2009-03-01	0.0273973	4	1	50.75	1
1608	M	1961-01-24	2001-01-11	123000	2009-01-11	47.9644	0.964408	48	2009-01-24	0.0273973	1	1	47	1
1609	M	1941-09-25	2001-01-11	205000	2009-01-11	67.2964	0.296372	67	2009-09-25	0.0273973	2	1	67.25	1
1610	F	1964-04-10	2000-12-31	70000	2009-12-31	45.7248	0.724846	46	2009-04-10	0.99726	4	4	45.75	12
1611	F	1947-07-01	2001-01-27	68000	2009-01-27	61.577	0.577002	62	2009-07-01	0.0712329	3	1	61.5	1
1612	M	1971-01-28	2001-01-15	124000	2009-01-15	37.9658	0.965777	38	2009-01-28	0.0383562	1	1	37	1
1613	F	1966-03-06	2001-01-30	76000	2009-01-30	42.9049	0.90486	43	2009-03-06	0.0794521	1	1	42	1
1614	M	1966-03-24	2001-01-30	31000	2009-01-30	42.8556	0.855578	43	2009-03-24	0.0794521	4	1	42.75	1
1615	M	1970-12-08	2001-02-08	81000	2009-02-08	38.1711	0.171116	38	2009-12-08	0.10411	2	1	38.25	2
1616	F	1964-09-09	2001-01-18	17020	2009-01-18	44.3587	0.358658	44	2009-09-09	0.0465753	2	1	44.25	1
1617	M	1966-06-29	2001-01-18	14020	2009-01-18	42.5572	0.557153	43	2009-06-29	0.0465753	3	1	42.5	1
1618	F	1967-04-19	2001-01-11	102000	2009-01-11	41.7331	0.73306	42	2009-04-19	0.0273973	4	1	41.75	1
1619	F	1953-10-27	2001-02-14	50517.5	2009-02-14	55.3018	0.301848	55	2009-10-27	0.120548	2	1	55.25	2
1620	M	1966-05-22	2001-01-15	205000	2009-01-15	42.653	0.652977	43	2009-05-22	0.0383562	4	1	42.75	1
1621	M	1960-01-23	2001-01-01	170000	2009-01-01	48.9418	0.941821	49	2009-01-23	0	1	1	48	1
1622	F	1965-06-08	2001-01-14	50000	2009-01-14	43.603	0.603012	44	2009-06-08	0.0356164	3	1	43.5	1
1623	M	1946-06-27	2001-02-01	50000	2009-02-01	62.601	0.600958	63	2009-06-27	0.0849315	3	1	62.5	2
1624	F	1951-05-06	2001-01-15	58000	2009-01-15	57.6975	0.697467	58	2009-05-06	0.0383562	4	1	57.75	1
1625	M	1970-04-11	2001-01-16	80000	2009-01-16	38.768	0.767967	39	2009-04-11	0.0410959	4	1	38.75	1
1626	M	1949-02-02	2001-01-15	63000	2009-01-15	59.9507	0.950719	60	2009-02-02	0.0383562	1	1	59	1
1627	M	1963-01-16	2001-01-16	70000	2009-01-16	46.0014	0.00136893	46	2009-01-16	0.0410959	1	1	46	1
1628	M	1960-08-29	2001-01-25	120000	2009-01-25	48.4079	0.40794	48	2009-08-29	0.0657534	3	1	48.5	1
1629	F	1962-05-10	2001-01-16	70000	2009-01-16	46.6886	0.688569	47	2009-05-10	0.0410959	4	1	46.75	1
1630	M	1958-06-30	2001-02-02	71000	2009-02-02	50.5955	0.595483	51	2009-06-30	0.0876712	3	1	50.5	2
1631	M	1952-06-23	2001-01-17	100000	2009-01-17	56.5695	0.569473	57	2009-06-23	0.0438356	3	1	56.5	1
1632	M	1967-08-19	2001-01-21	35000	2009-01-21	41.4264	0.42642	41	2009-08-19	0.0547945	3	1	41.5	1
1633	M	1937-06-14	2001-01-17	7000	2009-01-17	71.5948	0.594798	72	2009-06-14	0.0438356	3	1	71.5	1
1634	M	1967-05-25	2001-02-06	90000	2009-02-06	41.7057	0.705681	42	2009-05-25	0.0986301	4	1	41.75	2
1635	F	1967-04-05	2001-01-31	39250	2009-01-31	41.8261	0.826146	42	2009-04-05	0.0821918	4	1	41.75	1
1636	M	1966-12-10	2001-01-18	28000	2009-01-18	42.1081	0.108145	42	2009-12-10	0.0465753	1	1	42	1
1637	M	1971-12-06	2001-01-01	71000	2009-01-01	37.0732	0.0732375	37	2009-12-06	0	1	1	37	1
1638	F	1966-07-10	2001-01-18	25000	2009-01-18	42.527	0.527036	43	2009-07-10	0.0465753	3	1	42.5	1
1639	F	1952-01-14	2001-02-01	151000	2009-02-01	57.0513	0.0513347	57	2009-01-14	0.0849315	1	1	57	2
1640	M	1966-12-01	2001-01-26	96400	2009-01-26	42.1547	0.154689	42	2009-12-01	0.0684932	2	1	42.25	1
1641	M	1964-08-23	2001-01-21	65000	2009-01-21	44.4134	0.413415	44	2009-08-23	0.0547945	3	1	44.5	1
1642	M	1964-01-27	2001-02-01	83500	2009-02-01	45.0157	0.0157426	45	2009-01-27	0.0849315	1	1	45	2
1643	F	1960-09-01	2001-02-14	32050	2009-02-14	48.4545	0.454483	48	2009-09-01	0.120548	3	1	48.5	2
1644	M	1966-01-16	2001-01-21	62000	2009-01-21	43.0144	0.0143737	43	2009-01-16	0.0547945	1	1	43	1
1645	M	1943-04-13	2001-01-21	36000	2009-01-21	65.7769	0.776865	66	2009-04-13	0.0547945	4	1	65.75	1
1646	M	1955-10-25	2001-01-21	25000	2009-01-21	53.243	0.242984	53	2009-10-25	0.0547945	2	1	53.25	1
1647	M	1959-10-30	2001-02-14	31050	2009-02-14	49.295	0.295003	49	2009-10-30	0.120548	2	1	49.25	2
1648	M	1953-03-16	2001-01-22	11000	2009-01-22	55.8549	0.854894	56	2009-03-16	0.0575342	4	1	55.75	1
1649	M	1975-06-15	2001-01-22	67028.2	2009-01-22	33.6071	0.607118	34	2009-06-15	0.0575342	3	1	33.5	1
1650	F	1975-09-04	2001-01-22	112028	2009-01-22	33.3854	0.385352	33	2009-09-04	0.0575342	3	1	33.5	1
1651	M	1970-01-27	2001-01-18	252000	2009-01-18	38.976	0.976044	39	2009-01-27	0.0465753	1	1	38	1
1652	F	1952-10-02	2000-12-27	35000	2009-12-27	57.2348	0.234771	57	2009-10-02	0.986301	2	4	57.25	12
1653	M	1968-03-19	2001-02-21	41000	2009-02-21	40.9281	0.928131	41	2009-03-19	0.139726	1	1	40	2
1654	M	1961-04-12	2001-01-26	20030	2009-01-26	47.7919	0.791923	48	2009-04-12	0.0684932	4	1	47.75	1
1655	F	1961-07-13	2001-01-26	14020	2009-01-26	47.54	0.540041	48	2009-07-13	0.0684932	3	1	47.5	1
1656	F	1951-11-18	2001-01-26	62020	2009-01-26	57.191	0.190965	57	2009-11-18	0.0684932	2	1	57.25	1
1657	F	1955-03-14	2001-01-26	23030	2009-01-26	53.8727	0.87269	54	2009-03-14	0.0684932	4	1	53.75	1
1658	M	1951-04-19	2001-01-26	38030	2009-01-26	57.7741	0.774127	58	2009-04-19	0.0684932	4	1	57.75	1
1659	F	1949-09-22	2001-01-26	28030	2009-01-26	59.3457	0.345654	59	2009-09-22	0.0684932	2	1	59.25	1
1660	F	1955-02-12	2001-01-26	22020	2009-01-26	53.9548	0.954825	54	2009-02-12	0.0684932	1	1	53	1
1661	M	1957-09-30	2001-01-23	140000	2009-01-23	51.3155	0.315537	51	2009-09-30	0.060274	2	1	51.25	1
1662	F	1964-02-28	2001-01-15	61000	2009-01-15	44.8816	0.881588	45	2009-02-28	0.0383562	1	1	44	1
1663	M	1963-10-02	2001-01-23	31000	2009-01-23	45.3114	0.311431	45	2009-10-02	0.060274	2	1	45.25	1
1664	F	1956-09-03	2001-01-26	17020	2009-01-26	52.397	0.396988	52	2009-09-03	0.0684932	3	1	52.5	1
1665	M	1967-11-10	2001-01-23	75000	2009-01-23	41.2047	0.204654	41	2009-11-10	0.060274	2	1	41.25	1
1666	M	1968-11-14	2001-01-31	110000	2009-01-31	40.2136	0.213552	40	2009-11-14	0.0821918	2	1	40.25	1
1667	M	1955-08-17	2001-02-07	160000	2009-02-07	53.4784	0.478439	53	2009-08-17	0.10137	3	1	53.5	2
1668	M	1947-04-08	2001-02-01	16000	2009-02-01	61.8207	0.820671	62	2009-04-08	0.0849315	4	1	61.75	2
1669	F	1964-06-14	2001-01-23	35000	2009-01-23	44.6105	0.610541	45	2009-06-14	0.060274	3	1	44.5	1
1670	M	1958-01-27	2001-01-26	38030	2009-01-26	50.9979	0.997947	51	2009-01-27	0.0684932	1	1	50	1
1671	F	1976-09-04	2001-01-26	17020	2009-01-26	32.3943	0.394251	32	2009-09-04	0.0684932	3	1	32.5	1
1672	M	1959-05-27	2001-01-24	25000	2009-01-24	49.6646	0.664613	50	2009-05-27	0.0630137	4	1	49.75	1
1673	M	1958-08-06	2001-01-24	150000	2009-01-24	50.4695	0.469541	50	2009-08-06	0.0630137	3	1	50.5	1
1674	F	1953-12-20	2001-01-24	101000	2009-01-24	55.0965	0.0965092	55	2009-12-20	0.0630137	1	1	55	1
1675	M	1964-12-07	2001-01-16	70000	2009-01-16	44.1095	0.109514	44	2009-12-07	0.0410959	1	1	44	1
1676	F	1970-09-13	2001-01-24	110000	2009-01-24	38.3655	0.365503	38	2009-09-13	0.0630137	2	1	38.25	1
1677	M	1968-05-07	2001-01-26	13020	2009-01-26	40.7228	0.722793	41	2009-05-07	0.0684932	4	1	40.75	1
1678	M	1954-10-03	2001-02-01	35000	2009-02-01	54.3326	0.332649	54	2009-10-03	0.0849315	2	1	54.25	2
1679	M	1971-08-10	2001-01-26	32020	2009-01-26	37.4648	0.46475	37	2009-08-10	0.0684932	3	1	37.5	1
1680	M	1968-08-16	2001-01-26	80122	2009-01-26	40.4463	0.44627	40	2009-08-16	0.0684932	3	1	40.5	1
1681	M	1962-03-02	2001-01-24	80000	2009-01-24	46.8994	0.899384	47	2009-03-02	0.0630137	1	1	46	1
1682	M	1971-04-04	2001-01-28	80000	2009-01-28	37.8207	0.820671	38	2009-04-04	0.0739726	4	1	37.75	1
1683	M	1959-09-08	2001-01-24	70000	2009-01-24	49.3799	0.379877	49	2009-09-08	0.0630137	3	1	49.5	1
1684	F	1948-04-14	2001-02-06	44000	2009-02-06	60.8159	0.81588	61	2009-04-14	0.0986301	4	1	60.75	2
1685	M	1948-12-13	2001-02-06	47000	2009-02-06	60.1506	0.150582	60	2009-12-13	0.0986301	2	1	60.25	2
1686	M	1964-02-07	2001-01-31	82000	2009-01-31	44.9829	0.982888	45	2009-02-07	0.0821918	1	1	44	1
1687	F	1945-03-27	2001-01-31	37000	2009-01-31	63.8494	0.849418	64	2009-03-27	0.0821918	4	1	63.75	1
1688	M	1963-07-01	2001-02-02	51000	2009-02-02	45.5934	0.593429	46	2009-07-01	0.0876712	3	1	45.5	2
1689	M	1944-09-21	2001-01-29	29000	2009-01-29	64.3559	0.355921	64	2009-09-21	0.0767123	2	1	64.25	1
1690	M	1962-10-03	2001-01-28	102000	2009-01-28	46.3217	0.321697	46	2009-10-03	0.0739726	2	1	46.25	1
1691	M	1962-10-15	2001-02-01	116100	2009-02-01	46.2998	0.299795	46	2009-10-15	0.0849315	2	1	46.25	2
1692	F	1964-10-21	2001-02-01	76100	2009-02-01	44.282	0.281999	44	2009-10-21	0.0849315	2	1	44.25	2
1693	M	1965-05-05	2001-02-01	105000	2009-02-01	43.7454	0.74538	44	2009-05-05	0.0849315	4	1	43.75	2
1694	M	1945-08-26	2001-04-09	82000	2009-04-09	63.6194	0.619439	64	2009-08-26	0.268493	3	2	63.5	4
1695	M	1965-11-04	2001-01-31	142000	2009-01-31	43.2416	0.241615	43	2009-11-04	0.0821918	2	1	43.25	1
1696	M	1959-08-08	2001-01-30	205000	2009-01-30	49.4812	0.481177	49	2009-08-08	0.0794521	3	1	49.5	1
1697	F	1968-03-22	2001-01-31	27810	2009-01-31	40.8624	0.862423	41	2009-03-22	0.0821918	4	1	40.75	1
1698	F	1948-11-06	2001-03-01	65000	2009-03-01	60.3149	0.314853	60	2009-11-06	0.161644	2	1	60.25	3
1699	M	1951-10-14	2001-02-15	140000	2009-02-15	57.3415	0.341547	57	2009-10-14	0.123288	2	1	57.25	2
1700	F	1959-08-28	2001-02-08	24000	2009-02-08	49.4511	0.451061	49	2009-08-28	0.10411	3	1	49.5	2
1701	M	1968-01-21	2001-01-31	22000	2009-01-31	41.0294	0.0294319	41	2009-01-21	0.0821918	1	1	41	1
1702	M	1969-04-14	2001-02-01	25500	2009-02-01	39.8029	0.802875	40	2009-04-14	0.0849315	4	1	39.75	2
1703	M	1970-01-11	2001-01-29	192000	2009-01-29	39.05	0.0499658	39	2009-01-11	0.0767123	1	1	39	1
1704	M	1959-12-11	2001-02-09	105000	2009-02-09	49.1663	0.166324	49	2009-12-11	0.106849	2	1	49.25	2
1705	M	1957-05-09	2001-02-01	100000	2009-02-01	51.7344	0.734428	52	2009-05-09	0.0849315	4	1	51.75	2
1706	F	1963-05-18	2001-02-01	20500	2009-02-01	45.7112	0.711157	46	2009-05-18	0.0849315	4	1	45.75	2
1707	M	1971-02-17	2001-02-22	60000	2009-02-22	38.0151	0.0150582	38	2009-02-17	0.142466	1	1	38	2
1708	F	1972-09-21	2001-02-01	62000	2009-02-01	36.3641	0.364134	36	2009-09-21	0.0849315	2	1	36.25	2
1709	M	1966-07-21	2001-02-01	72500	2009-02-01	42.5352	0.53525	43	2009-07-21	0.0849315	3	1	42.5	2
1710	M	1960-03-27	2001-02-01	35000	2009-02-01	48.8515	0.851472	49	2009-03-27	0.0849315	4	1	48.75	2
1711	M	1967-03-04	2001-02-04	85000	2009-02-04	41.9247	0.924709	42	2009-03-04	0.0931507	1	1	41	2
1712	M	1960-12-18	2001-02-04	60000	2009-02-04	48.1314	0.131417	48	2009-12-18	0.0931507	2	1	48.25	2
1713	M	1966-03-07	2001-02-04	60000	2009-02-04	42.9158	0.915811	43	2009-03-07	0.0931507	1	1	42	2
1714	F	1967-10-26	2001-02-22	55000	2009-02-22	41.3279	0.327858	41	2009-10-26	0.142466	2	1	41.25	2
1715	M	1982-09-23	2001-02-01	93000	2009-02-01	26.36	0.360027	26	2009-09-23	0.0849315	2	1	26.25	2
1716	M	1964-01-18	2001-03-01	160000	2009-03-01	45.117	0.117043	45	2009-01-18	0.161644	1	1	45	3
1717	M	1960-10-14	2001-02-22	83000	2009-02-22	48.3587	0.358658	48	2009-10-14	0.142466	2	1	48.25	2
1718	F	1963-04-02	2001-01-24	51000	2009-01-24	45.8152	0.815195	46	2009-04-02	0.0630137	4	1	45.75	1
1719	F	1954-07-26	2001-01-22	100000	2009-01-22	54.4942	0.494182	54	2009-07-26	0.0575342	3	1	54.5	1
1720	F	1963-08-15	2001-02-01	95000	2009-02-01	45.4675	0.467488	45	2009-08-15	0.0849315	3	1	45.5	2
1721	M	1963-11-19	2001-02-01	76000	2009-02-01	45.2047	0.204654	45	2009-11-19	0.0849315	2	1	45.25	2
1722	M	1974-06-08	2001-02-11	57000	2009-02-11	34.6804	0.680356	35	2009-06-08	0.112329	4	1	34.75	2
1723	F	1966-05-03	2001-01-18	23000	2009-01-18	42.7132	0.71321	43	2009-05-03	0.0465753	4	1	42.75	1
1724	M	1935-09-22	2001-02-07	65000	2009-02-07	73.3799	0.379877	73	2009-09-22	0.10137	3	1	73.5	2
1725	M	1963-01-09	2001-02-05	75000	2009-02-05	46.0753	0.0752909	46	2009-01-09	0.0958904	1	1	46	2
1726	F	1963-10-15	2001-02-05	80000	2009-02-05	45.3114	0.311431	45	2009-10-15	0.0958904	2	1	45.25	2
1727	M	1962-08-16	2001-02-09	132000	2009-02-09	46.486	0.485969	46	2009-08-16	0.106849	3	1	46.5	2
1728	F	1963-07-04	2001-02-05	60000	2009-02-05	45.5934	0.593429	46	2009-07-04	0.0958904	3	1	45.5	2
1729	M	1976-11-14	2001-02-11	30000	2009-02-11	32.2437	0.243669	32	2009-11-14	0.112329	2	1	32.25	2
1730	F	1971-05-19	2001-02-06	37000	2009-02-06	37.7221	0.722108	38	2009-05-19	0.0986301	4	1	37.75	2
1731	M	1968-10-18	2001-02-06	36000	2009-02-06	40.3039	0.303901	40	2009-10-18	0.0986301	2	1	40.25	2
1732	M	1959-12-06	2001-02-06	110000	2009-02-06	49.1718	0.1718	49	2009-12-06	0.0986301	2	1	49.25	2
1733	M	1945-07-16	2001-02-07	55000	2009-02-07	63.5647	0.564682	64	2009-07-16	0.10137	3	1	63.5	2
1734	M	1972-12-15	2001-02-10	116000	2009-02-10	36.1561	0.156057	36	2009-12-15	0.109589	2	1	36.25	2
1735	M	1963-05-03	2001-02-08	51000	2009-02-08	45.7714	0.771389	46	2009-05-03	0.10411	4	1	45.75	2
1736	M	1959-11-23	2001-02-08	50000	2009-02-08	49.2129	0.212868	49	2009-11-23	0.10411	2	1	49.25	2
1737	M	1973-01-28	2001-02-11	150000	2009-02-11	36.0383	0.0383299	36	2009-01-28	0.112329	1	1	36	2
1738	M	1949-12-30	2001-02-11	120000	2009-02-11	59.1184	0.118412	59	2009-12-30	0.112329	1	1	59	2
1739	F	1962-02-18	2001-03-09	80000	2009-03-09	47.0527	0.0527036	47	2009-02-18	0.183562	1	1	47	3
1740	M	1959-04-18	2001-03-09	120000	2009-03-09	49.8919	0.891855	50	2009-04-18	0.183562	1	1	49	3
1741	M	1964-08-29	2001-02-15	105000	2009-02-15	44.4654	0.465435	44	2009-08-29	0.123288	3	1	44.5	2
1742	M	1955-08-24	2001-02-13	154000	2009-02-13	53.4757	0.475702	53	2009-08-24	0.117808	3	1	53.5	2
1743	M	1977-01-24	2001-02-13	45000	2009-02-13	32.0548	0.054757	32	2009-01-24	0.117808	1	1	32	2
1744	M	1975-10-04	2001-02-13	81000	2009-02-13	33.3634	0.36345	33	2009-10-04	0.117808	2	1	33.25	2
1745	F	1964-10-24	2001-02-13	136500	2009-02-13	44.3066	0.306639	44	2009-10-24	0.117808	2	1	44.25	2
1746	F	1967-06-22	2001-02-21	62000	2009-02-21	41.6701	0.670089	42	2009-06-22	0.139726	4	1	41.75	2
1747	F	1953-06-22	2001-02-13	80000	2009-02-13	55.6468	0.646817	56	2009-06-22	0.117808	4	1	55.75	2
1748	M	1942-02-21	2001-03-01	32000	2009-03-01	67.0226	0.0225873	67	2009-02-21	0.161644	1	1	67	3
1749	M	1959-01-18	2001-02-14	111000	2009-02-14	50.0753	0.0752909	50	2009-01-18	0.120548	1	1	50	2
1750	F	1959-09-22	2001-02-14	120000	2009-02-14	49.399	0.399042	49	2009-09-22	0.120548	3	1	49.5	2
1751	M	1969-03-07	2001-02-14	90000	2009-02-14	39.9425	0.942505	40	2009-03-07	0.120548	1	1	39	2
1752	M	1968-12-12	2001-02-17	107000	2009-02-17	40.1834	0.183436	40	2009-12-12	0.128767	2	1	40.25	2
1753	M	1962-11-25	2001-02-15	110000	2009-02-15	46.2259	0.225873	46	2009-11-25	0.123288	2	1	46.25	2
1754	F	1965-09-01	2001-02-14	55000	2009-02-14	43.4552	0.455168	43	2009-09-01	0.120548	3	1	43.5	2
1755	F	1962-02-16	2001-02-15	100000	2009-02-15	46.9979	0.997947	47	2009-02-16	0.123288	1	1	46	2
1756	M	1950-07-01	2001-02-14	22000	2009-02-14	58.6256	0.625599	59	2009-07-01	0.120548	4	1	58.75	2
1757	M	1956-06-02	2001-02-14	140000	2009-02-14	52.7036	0.703628	53	2009-06-02	0.120548	4	1	52.75	2
1758	F	1963-03-09	2001-02-13	72000	2009-02-13	45.9357	0.935661	46	2009-03-09	0.117808	1	1	45	2
1759	M	1952-04-29	2001-02-14	70000	2009-02-14	56.7967	0.796715	57	2009-04-29	0.120548	4	1	56.75	2
1760	M	1965-04-25	2001-02-14	95000	2009-02-14	43.8084	0.80835	44	2009-04-25	0.120548	4	1	43.75	2
1761	F	1966-01-03	2001-02-14	100000	2009-02-14	43.1157	0.115674	43	2009-01-03	0.120548	1	1	43	2
1762	M	1965-12-30	2001-02-14	155000	2009-02-14	43.1266	0.126626	43	2009-12-30	0.120548	2	1	43.25	2
1763	M	1970-04-02	2001-03-07	61000	2009-03-07	38.9295	0.9295	39	2009-04-02	0.178082	1	1	38	3
1764	F	1949-04-09	2001-03-01	70000	2009-03-01	59.8932	0.893224	60	2009-04-09	0.161644	1	1	59	3
1765	M	1970-03-30	2001-03-06	122500	2009-03-06	38.935	0.934976	39	2009-03-30	0.175342	1	1	38	3
1766	M	1953-11-30	2001-02-13	27600	2009-02-13	55.206	0.206023	55	2009-11-30	0.117808	2	1	55.25	2
1767	M	1945-09-26	2001-03-01	62000	2009-03-01	63.4278	0.427789	63	2009-09-26	0.161644	3	1	63.5	3
1768	F	1953-05-01	2001-02-15	151000	2009-02-15	55.7947	0.794661	56	2009-05-01	0.123288	4	1	55.75	2
1769	F	1966-12-24	2001-02-15	110000	2009-02-15	42.1465	0.146475	42	2009-12-24	0.123288	2	1	42.25	2
1770	F	1972-11-26	2001-02-15	85000	2009-02-15	36.2218	0.221766	36	2009-11-26	0.123288	2	1	36.25	2
1771	M	1950-04-23	2001-02-12	65000	2009-02-12	58.809	0.809035	59	2009-04-23	0.115068	4	1	58.75	2
1772	M	1952-03-29	2001-03-01	65000	2009-03-01	56.9227	0.922656	57	2009-03-29	0.161644	1	1	56	3
1773	F	1968-09-22	2001-02-13	170000	2009-02-13	40.3943	0.394251	40	2009-09-22	0.117808	3	1	40.5	2
1774	M	1946-01-23	2001-02-15	50000	2009-02-15	63.0637	0.063655	63	2009-01-23	0.123288	1	1	63	2
1775	M	1947-11-26	2001-02-18	150000	2009-02-18	61.232	0.232033	61	2009-11-26	0.131507	2	1	61.25	2
1776	M	1965-04-04	2001-02-15	201000	2009-02-15	43.8686	0.868583	44	2009-04-04	0.123288	4	1	43.75	2
1777	M	1968-03-06	2001-02-14	70000	2009-02-14	40.9446	0.944559	41	2009-03-06	0.120548	1	1	40	2
1778	F	1969-12-25	2001-02-14	110000	2009-02-14	39.1403	0.140315	39	2009-12-25	0.120548	2	1	39.25	2
1779	M	1960-04-01	2001-02-19	55000	2009-02-19	48.8871	0.887064	49	2009-04-01	0.134247	1	1	48	2
1780	M	1968-11-22	2001-02-19	55000	2009-02-19	40.2437	0.243669	40	2009-11-22	0.134247	2	1	40.25	2
1781	F	1968-10-22	2001-02-19	95000	2009-02-19	40.3285	0.328542	40	2009-10-22	0.134247	2	1	40.25	2
1782	F	1966-09-19	2001-02-19	149000	2009-02-19	42.4203	0.42026	42	2009-09-19	0.134247	3	1	42.5	2
1783	M	1964-01-17	2001-02-19	55000	2009-02-19	45.0924	0.0924025	45	2009-01-17	0.134247	1	1	45	2
1784	M	1951-12-06	2001-02-17	80000	2009-02-17	57.2019	0.201916	57	2009-12-06	0.128767	2	1	57.25	2
1785	M	1960-04-10	2001-02-20	16000	2009-02-20	48.8652	0.865161	49	2009-04-10	0.136986	4	1	48.75	2
1786	M	1982-01-09	2001-02-20	46000	2009-02-20	27.1157	0.115674	27	2009-01-09	0.136986	1	1	27	2
1787	F	1969-12-18	2001-02-20	55000	2009-02-20	39.1759	0.175907	39	2009-12-18	0.136986	2	1	39.25	2
1788	F	1982-11-12	2001-02-22	53500	2009-02-22	26.2806	0.28063	26	2009-11-12	0.142466	2	1	26.25	2
1789	M	1958-10-28	2001-02-22	105000	2009-02-22	50.3217	0.321697	50	2009-10-28	0.142466	2	1	50.25	2
1790	F	1967-04-26	2001-03-20	148345	2009-03-20	41.9001	0.900068	42	2009-04-26	0.213699	1	1	41	3
1791	M	1964-08-11	2001-03-20	140000	2009-03-20	44.6051	0.605065	45	2009-08-11	0.213699	3	1	44.5	3
1792	M	1961-11-22	2001-02-24	74000	2009-02-24	47.258	0.258042	47	2009-11-22	0.147945	2	1	47.25	2
1793	F	1961-08-23	2001-02-24	74000	2009-02-24	47.5072	0.507187	48	2009-08-23	0.147945	3	1	47.5	2
1794	F	1962-02-19	2001-02-22	120000	2009-02-22	47.0089	0.00889802	47	2009-02-19	0.142466	1	1	47	2
1795	M	1941-10-21	2001-02-20	70000	2009-02-20	67.3347	0.334702	67	2009-10-21	0.136986	2	1	67.25	2
1796	F	1940-05-12	2001-02-20	65000	2009-02-20	68.7775	0.77755	69	2009-05-12	0.136986	4	1	68.75	2
1797	M	1944-04-27	2001-02-21	63000	2009-02-21	64.8214	0.821355	65	2009-04-27	0.139726	4	1	64.75	2
1798	M	1940-04-24	2001-02-14	55000	2009-02-14	68.8104	0.810404	69	2009-04-24	0.120548	4	1	68.75	2
1799	M	1957-06-07	2001-02-28	151000	2009-02-28	51.729	0.728953	52	2009-06-07	0.158904	4	1	51.75	2
1800	M	1967-11-09	2001-02-20	208000	2009-02-20	41.2841	0.284052	41	2009-11-09	0.136986	2	1	41.25	2
1801	M	1965-03-19	2001-02-25	93000	2009-02-25	43.9398	0.939767	44	2009-03-19	0.150685	1	1	43	2
1802	M	1967-03-05	2001-02-25	65000	2009-02-25	41.9795	0.979466	42	2009-03-05	0.150685	1	1	41	2
1803	M	1955-10-30	2001-02-25	100000	2009-02-25	53.3251	0.32512	53	2009-10-30	0.150685	2	1	53.25	2
1804	F	1966-06-11	2001-02-25	110000	2009-02-25	42.7105	0.710472	43	2009-06-11	0.150685	4	1	42.75	2
1805	F	1969-01-10	2001-02-24	55000	2009-02-24	40.1232	0.123203	40	2009-01-10	0.147945	1	1	40	2
1806	M	1967-10-17	2001-02-22	32000	2009-02-22	41.3525	0.352498	41	2009-10-17	0.142466	2	1	41.25	2
1807	M	1971-05-07	2001-02-25	70000	2009-02-25	37.807	0.806982	38	2009-05-07	0.150685	4	1	37.75	2
1808	M	1962-08-01	2001-02-25	124000	2009-02-25	46.5708	0.570842	47	2009-08-01	0.150685	3	1	46.5	2
1809	M	1951-03-13	2001-03-17	52000	2009-03-17	58.0123	0.0123203	58	2009-03-13	0.205479	1	1	58	3
1810	F	1964-12-23	2001-03-03	105000	2009-03-03	44.1916	0.19165	44	2009-12-23	0.167123	2	1	44.25	3
1811	F	1965-11-06	2001-02-25	70000	2009-02-25	43.3046	0.304586	43	2009-11-06	0.150685	2	1	43.25	2
1812	M	1958-04-24	2001-02-20	65000	2009-02-20	50.8282	0.8282	51	2009-04-24	0.136986	4	1	50.75	2
1813	F	1965-07-10	2001-03-01	62000	2009-03-01	43.6413	0.641342	44	2009-07-10	0.161644	4	1	43.75	3
1814	M	1950-12-04	2001-02-25	110000	2009-02-25	58.2286	0.228611	58	2009-12-04	0.150685	2	1	58.25	2
1815	M	1971-05-21	2001-02-25	15500	2009-02-25	37.7687	0.768652	38	2009-05-21	0.150685	4	1	37.75	2
1816	M	1970-04-03	2001-03-28	202000	2009-03-28	38.9843	0.984257	39	2009-04-03	0.235616	1	1	38	3
1817	M	1947-09-25	2001-03-23	35000	2009-03-23	61.4921	0.492129	61	2009-09-25	0.221918	3	1	61.5	3
1818	M	1982-10-05	2001-02-25	80000	2009-02-25	26.3929	0.392882	26	2009-10-05	0.150685	3	1	26.5	2
1819	M	1970-12-25	2001-02-25	65000	2009-02-25	38.1711	0.171116	38	2009-12-25	0.150685	2	1	38.25	2
1820	M	1964-09-30	2001-02-27	105000	2009-02-27	44.4107	0.410678	44	2009-09-30	0.156164	3	1	44.5	2
1821	M	1955-10-22	2001-02-26	75000	2009-02-26	53.3498	0.34976	53	2009-10-22	0.153425	2	1	53.25	2
1822	F	1964-10-22	2001-02-27	98000	2009-02-27	44.3504	0.350445	44	2009-10-22	0.156164	2	1	44.25	2
1823	M	1971-01-06	2001-02-27	49000	2009-02-27	38.1437	0.143737	38	2009-01-06	0.156164	2	1	38.25	2
1824	M	1960-04-16	2001-02-25	30000	2009-02-25	48.8624	0.862423	49	2009-04-16	0.150685	4	1	48.75	2
1825	M	1964-12-18	2001-03-01	85000	2009-03-01	44.1999	0.199863	44	2009-12-18	0.161644	2	1	44.25	3
1826	M	1962-11-28	2001-02-27	65000	2009-02-27	46.2505	0.250513	46	2009-11-28	0.156164	2	1	46.25	2
1827	M	1957-08-12	2001-02-27	105000	2009-02-27	51.5455	0.545517	52	2009-08-12	0.156164	3	1	51.5	2
1828	M	1955-08-21	2001-02-26	47000	2009-02-26	53.5195	0.519507	54	2009-08-21	0.153425	3	1	53.5	2
1829	F	1962-02-12	2001-03-02	70000	2009-03-02	47.05	0.0499658	47	2009-02-12	0.164384	1	1	47	3
1830	F	1979-06-01	2001-02-27	47000	2009-02-27	29.744	0.744011	30	2009-06-01	0.156164	4	1	29.75	2
1831	M	1969-12-27	2001-02-27	110000	2009-02-27	39.1704	0.170431	39	2009-12-27	0.156164	2	1	39.25	2
1832	M	1962-07-12	2001-02-21	70000	2009-02-21	46.6146	0.614648	47	2009-07-12	0.139726	3	1	46.5	2
1833	M	1958-03-11	2001-03-15	62000	2009-03-15	51.0116	0.0116359	51	2009-03-11	0.2	1	1	51	3
1834	M	1964-04-26	2001-02-15	350000	2009-02-15	44.8077	0.807666	45	2009-04-26	0.123288	4	1	44.75	2
1835	M	1938-07-12	2001-02-13	19000	2009-02-13	70.5927	0.592745	71	2009-07-12	0.117808	3	1	70.5	2
1836	M	1962-11-22	2001-03-01	65000	2009-03-01	46.2724	0.272416	46	2009-11-22	0.161644	2	1	46.25	3
1837	M	1969-10-13	2001-03-01	70000	2009-03-01	39.3812	0.381246	39	2009-10-13	0.161644	3	1	39.5	3
1838	M	1962-10-13	2001-02-28	62000	2009-02-28	46.3792	0.379192	46	2009-10-13	0.158904	3	1	46.5	2
1839	M	1969-07-20	2001-03-01	37000	2009-03-01	39.614	0.613963	40	2009-07-20	0.161644	3	1	39.5	3
1840	M	1942-02-15	2001-03-01	11000	2009-03-01	67.039	0.0390144	67	2009-02-15	0.161644	1	1	67	3
1841	M	1952-05-08	2001-03-01	102000	2009-03-01	56.8131	0.813142	57	2009-05-08	0.161644	4	1	56.75	3
1842	F	1957-01-08	2001-03-01	105000	2009-03-01	52.1424	0.142368	52	2009-01-08	0.161644	2	1	52.25	3
1843	F	1974-06-21	2001-03-01	111000	2009-03-01	34.694	0.694045	35	2009-06-21	0.161644	4	1	34.75	3
1844	M	1969-07-01	2001-03-20	58000	2009-03-20	39.718	0.718001	40	2009-07-01	0.213699	4	1	39.75	3
1845	F	1956-05-25	2001-03-01	80000	2009-03-01	52.7666	0.766598	53	2009-05-25	0.161644	4	1	52.75	3
1846	F	1978-02-07	2001-03-04	17000	2009-03-04	31.0691	0.0691307	31	2009-02-07	0.169863	1	1	31	3
1847	M	1958-05-25	2001-03-31	45100	2009-03-31	50.8501	0.850103	51	2009-05-25	0.243836	4	1	50.75	3
1848	M	1971-05-26	2001-03-04	62000	2009-03-04	37.7741	0.774127	38	2009-05-26	0.169863	4	1	37.75	3
1849	F	1962-12-04	2001-03-01	45000	2009-03-01	46.2396	0.239562	46	2009-12-04	0.161644	2	1	46.25	3
1850	M	1966-04-10	2001-03-04	155000	2009-03-04	42.8994	0.899384	43	2009-04-10	0.169863	1	1	42	3
1851	F	1966-11-17	2001-03-04	170000	2009-03-04	42.2943	0.294319	42	2009-11-17	0.169863	2	1	42.25	3
1852	M	1948-04-12	2001-03-04	42000	2009-03-04	60.8925	0.892539	61	2009-04-12	0.169863	1	1	60	3
1853	M	1965-07-13	2001-03-21	72000	2009-03-21	43.6879	0.687885	44	2009-07-13	0.216438	4	1	43.75	3
1854	M	1963-12-30	2001-03-01	150000	2009-03-01	45.1691	0.169062	45	2009-12-30	0.161644	2	1	45.25	3
1855	M	1970-03-09	2001-03-04	50000	2009-03-04	38.987	0.986995	39	2009-03-09	0.169863	1	1	38	3
1856	F	1968-06-01	2001-03-04	46000	2009-03-04	40.7556	0.755647	41	2009-06-01	0.169863	4	1	40.75	3
1857	F	1972-09-18	2001-03-04	70000	2009-03-04	36.4572	0.457221	36	2009-09-18	0.169863	3	1	36.5	3
1858	F	1958-05-29	2001-03-31	100000	2009-03-31	50.8392	0.839151	51	2009-05-29	0.243836	4	1	50.75	3
1859	M	1962-03-18	2001-03-31	60000	2009-03-31	47.0363	0.0362765	47	2009-03-18	0.243836	1	1	47	3
1860	M	1945-01-24	2001-04-01	61000	2009-04-01	64.1834	0.183436	64	2009-01-24	0.246575	2	1	64.25	4
1861	F	1951-06-02	2001-04-01	65000	2009-04-01	57.8316	0.831622	58	2009-06-02	0.246575	4	1	57.75	4
1862	M	1965-11-07	2001-03-06	90000	2009-03-06	43.3265	0.326489	43	2009-11-07	0.175342	2	1	43.25	3
1863	M	1954-09-10	2001-04-01	65000	2009-04-01	54.5572	0.557153	55	2009-09-10	0.246575	3	1	54.5	4
1864	F	1981-01-23	2001-03-05	35000	2009-03-05	28.1123	0.112252	28	2009-01-23	0.172603	1	1	28	3
1865	F	1960-11-27	2001-04-01	36000	2009-04-01	48.3422	0.342231	48	2009-11-27	0.246575	2	1	48.25	4
1866	M	1958-09-22	2001-04-01	60500	2009-04-01	50.5243	0.524298	51	2009-09-22	0.246575	3	1	50.5	4
1867	M	1963-09-17	2001-02-14	162000	2009-02-14	45.4127	0.412731	45	2009-09-17	0.120548	3	1	45.5	2
1868	F	1973-10-08	2001-03-06	90000	2009-03-06	35.4086	0.408624	35	2009-10-08	0.175342	3	1	35.5	3
1869	F	1956-07-03	2001-03-06	46000	2009-03-06	52.6735	0.673511	53	2009-07-03	0.175342	4	1	52.75	3
1870	F	1971-07-23	2001-03-25	55000	2009-03-25	37.6728	0.672827	38	2009-07-23	0.227397	4	1	37.75	3
1871	M	1963-10-25	2001-04-01	46500	2009-04-01	45.4346	0.434634	45	2009-10-25	0.246575	3	1	45.5	4
1872	M	1962-07-22	2001-03-07	120000	2009-03-07	46.6256	0.625599	47	2009-07-22	0.178082	4	1	46.75	3
1873	M	1960-12-06	2001-03-07	100000	2009-03-07	48.2491	0.249144	48	2009-12-06	0.178082	2	1	48.25	3
1874	F	1968-08-16	2001-03-07	55000	2009-03-07	40.5558	0.555784	41	2009-08-16	0.178082	3	1	40.5	3
1875	F	1962-01-30	2001-04-07	102000	2009-04-07	47.1841	0.18412	47	2009-01-30	0.263014	2	2	47.25	4
1876	M	1961-05-07	2001-04-07	150000	2009-04-07	47.9179	0.917864	48	2009-05-07	0.263014	1	2	47	4
1877	M	1967-08-29	2001-04-06	35000	2009-04-06	41.6044	0.604381	42	2009-08-29	0.260274	3	2	41.5	4
1878	F	1966-04-25	2001-04-06	35000	2009-04-06	42.9487	0.948665	43	2009-04-25	0.260274	1	2	42	4
1879	M	1952-02-13	2001-03-27	45000	2009-03-27	57.117	0.117043	57	2009-02-13	0.232877	1	1	57	3
1880	F	1944-06-01	2001-03-08	104700	2009-03-08	64.7666	0.766598	65	2009-06-01	0.180822	4	1	64.75	3
1881	F	1950-06-08	2001-03-11	27000	2009-03-11	58.757	0.757016	59	2009-06-08	0.189041	4	1	58.75	3
1882	M	1954-07-20	2001-03-11	100000	2009-03-11	54.642	0.642026	55	2009-07-20	0.189041	4	1	54.75	3
1883	M	1951-11-15	2001-03-06	50000	2009-03-06	57.306	0.305955	57	2009-11-15	0.175342	2	1	57.25	3
1884	M	1968-04-22	2001-03-23	81760	2009-03-23	40.9172	0.91718	41	2009-04-22	0.221918	1	1	40	3
1885	F	1967-07-06	2001-03-23	121760	2009-03-23	41.7139	0.713895	42	2009-07-06	0.221918	4	1	41.75	3
1886	M	1957-10-16	2001-02-27	105000	2009-02-27	51.3676	0.367556	51	2009-10-16	0.156164	2	1	51.25	2
1887	M	1969-01-19	2001-03-11	100000	2009-03-11	40.1396	0.13963	40	2009-01-19	0.189041	2	1	40.25	3
1888	F	1938-02-07	2001-03-15	102000	2009-03-15	71.0992	0.0992471	71	2009-02-07	0.2	1	1	71	3
1889	M	1960-01-05	2001-04-01	100000	2009-04-01	49.2375	0.237509	49	2009-01-05	0.246575	2	1	49.25	4
1890	M	1965-02-02	2001-03-12	125000	2009-03-12	44.104	0.104038	44	2009-02-02	0.191781	1	1	44	3
1891	M	1950-11-18	2001-03-12	35000	2009-03-12	58.3135	0.313484	58	2009-11-18	0.191781	2	1	58.25	3
1892	F	1963-07-09	2001-03-09	110000	2009-03-09	45.6674	0.667351	46	2009-07-09	0.183562	4	1	45.75	3
1893	M	1968-09-03	2001-03-22	65000	2009-03-22	40.5476	0.54757	41	2009-09-03	0.219178	3	1	40.5	3
1894	M	1965-09-21	2001-04-01	51000	2009-04-01	43.5264	0.526352	44	2009-09-21	0.246575	3	1	43.5	4
1895	M	1971-04-09	2001-03-12	152000	2009-03-12	37.9247	0.924709	38	2009-04-09	0.191781	1	1	37	3
1896	M	1970-10-08	2001-03-14	80000	2009-03-14	38.4312	0.431211	38	2009-10-08	0.19726	3	1	38.5	3
1897	F	1976-07-19	2001-03-14	90000	2009-03-14	32.6516	0.651608	33	2009-07-19	0.19726	4	1	32.75	3
1898	F	1952-04-08	2001-03-14	80000	2009-03-14	56.9309	0.930869	57	2009-04-08	0.19726	1	1	56	3
1899	M	1935-10-13	2001-03-31	80000	2009-03-31	73.4648	0.46475	73	2009-10-13	0.243836	3	1	73.5	3
1900	M	1950-10-11	2001-03-25	105000	2009-03-25	58.4531	0.453114	58	2009-10-11	0.227397	3	1	58.5	3
1901	F	1947-09-25	2001-04-01	75000	2009-04-01	61.5168	0.516769	62	2009-09-25	0.246575	3	1	61.5	4
1902	M	1955-03-29	2001-03-15	10700	2009-03-15	53.963	0.963039	54	2009-03-29	0.2	1	1	53	3
1903	M	1956-03-20	2001-03-18	60000	2009-03-18	52.9938	0.99384	53	2009-03-20	0.208219	1	1	52	3
1904	M	1945-08-01	2001-03-18	25000	2009-03-18	63.6277	0.627652	64	2009-08-01	0.208219	4	1	63.75	3
1905	M	1967-11-17	2001-03-23	130000	2009-03-23	41.347	0.347023	41	2009-11-17	0.221918	2	1	41.25	3
1906	M	1972-02-24	2001-04-01	100000	2009-04-01	37.1006	0.100616	37	2009-02-24	0.246575	1	1	37	4
1907	M	1946-07-06	2001-03-06	80000	2009-03-06	62.6667	0.666667	63	2009-07-06	0.175342	4	1	62.75	3
1908	F	1972-04-04	2001-03-15	102000	2009-03-15	36.9446	0.944559	37	2009-04-04	0.2	1	1	36	3
1909	M	1959-06-10	2001-04-01	160000	2009-04-01	49.8097	0.809719	50	2009-06-10	0.246575	4	1	49.75	4
1910	M	1961-12-24	2001-03-15	65000	2009-03-15	47.2225	0.22245	47	2009-12-24	0.2	2	1	47.25	3
1911	M	1951-09-13	2001-03-18	155000	2009-03-18	57.5113	0.511294	58	2009-09-13	0.208219	3	1	57.5	3
1912	M	1956-08-04	2001-03-19	60000	2009-03-19	52.6215	0.621492	53	2009-08-04	0.210959	3	1	52.5	3
1913	F	1965-02-10	2001-03-30	80000	2009-03-30	44.1314	0.131417	44	2009-02-10	0.241096	2	1	44.25	3
1914	F	1971-09-05	2001-02-14	198180	2009-02-14	37.4456	0.445585	37	2009-09-05	0.120548	3	1	37.5	2
1915	M	1955-04-10	2001-04-01	145000	2009-04-01	53.9767	0.976728	54	2009-04-10	0.246575	1	1	53	4
1916	M	1955-01-24	2001-04-16	65000	2009-04-16	54.2259	0.225873	54	2009-01-24	0.287671	2	2	54.25	4
1917	M	1956-07-11	2001-03-01	95000	2009-03-01	52.6379	0.637919	53	2009-07-11	0.161644	4	1	52.75	3
1918	M	1958-05-19	2001-04-01	100000	2009-04-01	50.8693	0.869268	51	2009-05-19	0.246575	4	1	50.75	4
1919	M	1952-04-12	2001-04-01	55000	2009-04-01	56.9692	0.969199	57	2009-04-12	0.246575	1	1	56	4
1920	F	1957-01-22	2001-03-19	100000	2009-03-19	52.1533	0.15332	52	2009-01-22	0.210959	2	1	52.25	3
1921	M	1952-04-12	2001-04-15	145000	2009-04-15	57.0075	0.00752909	57	2009-04-12	0.284932	1	2	57	4
1922	M	1958-02-03	2001-04-20	140151	2009-04-20	51.2088	0.208761	51	2009-02-03	0.29863	2	2	51.25	4
1923	F	1959-02-22	2001-04-20	100151	2009-04-20	50.1574	0.157426	50	2009-02-22	0.29863	2	2	50.25	4
1924	M	1954-01-30	2001-03-21	90000	2009-03-21	55.1376	0.137577	55	2009-01-30	0.216438	2	1	55.25	3
1925	M	1954-07-27	2001-03-21	52000	2009-03-21	54.6502	0.65024	55	2009-07-27	0.216438	4	1	54.75	3
1926	F	1952-03-29	2001-03-21	65000	2009-03-21	56.9774	0.977413	57	2009-03-29	0.216438	1	1	56	3
1927	M	1947-08-14	2001-03-21	70000	2009-03-21	61.6016	0.601643	62	2009-08-14	0.216438	3	1	61.5	3
1928	M	1953-03-13	2001-03-21	76500	2009-03-21	56.0219	0.0219028	56	2009-03-13	0.216438	1	1	56	3
1929	M	1953-05-04	2001-03-13	52000	2009-03-13	55.8576	0.857632	56	2009-05-04	0.194521	4	1	55.75	3
1930	M	1959-03-20	2001-03-22	152000	2009-03-22	50.0068	0.00684463	50	2009-03-20	0.219178	1	1	50	3
1931	M	1963-04-20	2001-03-22	65000	2009-03-22	45.922	0.921971	46	2009-04-20	0.219178	1	1	45	3
1932	M	1957-05-11	2001-03-22	85000	2009-03-22	51.8631	0.863107	52	2009-05-11	0.219178	4	1	51.75	3
1933	M	1969-10-29	2001-04-14	120000	2009-04-14	39.4579	0.457906	39	2009-10-29	0.282192	3	2	39.5	4
1934	M	1959-09-11	2001-04-01	26000	2009-04-01	49.5551	0.555099	50	2009-09-11	0.246575	3	1	49.5	4
1935	F	1962-11-12	2001-04-01	45000	2009-04-01	46.3847	0.384668	46	2009-11-12	0.246575	3	1	46.5	4
1936	F	1967-11-19	2001-03-22	120000	2009-03-22	41.3388	0.338809	41	2009-11-19	0.219178	2	1	41.25	3
1937	F	1965-06-04	2001-03-23	85000	2009-03-23	43.8001	0.800137	44	2009-06-04	0.221918	4	1	43.75	3
1938	M	1962-09-16	2001-03-22	100000	2009-03-22	46.5133	0.513347	47	2009-09-16	0.219178	3	1	46.5	3
1939	M	1953-07-06	2001-03-22	155000	2009-03-22	55.7098	0.709788	56	2009-07-06	0.219178	4	1	55.75	3
1940	F	1953-07-28	2001-03-22	200000	2009-03-22	55.6496	0.649555	56	2009-07-28	0.219178	4	1	55.75	3
1941	M	1945-10-24	2001-04-20	62000	2009-04-20	63.488	0.488022	63	2009-10-24	0.29863	3	2	63.5	4
1942	M	1950-06-22	2001-04-06	140000	2009-04-06	58.7899	0.78987	59	2009-06-22	0.260274	4	2	58.75	4
1943	M	1963-02-17	2001-04-07	56500	2009-04-07	46.1355	0.135524	46	2009-02-17	0.263014	2	2	46.25	4
1944	M	1954-03-28	2001-03-25	105000	2009-03-25	54.9925	0.992471	55	2009-03-28	0.227397	1	1	54	3
1945	F	1968-06-10	2001-03-30	75000	2009-03-30	40.8022	0.80219	41	2009-06-10	0.241096	4	1	40.75	3
1946	M	1965-04-04	2001-03-30	80000	2009-03-30	43.9863	0.986311	44	2009-04-04	0.241096	1	1	43	3
1947	M	1936-04-04	2001-03-25	55000	2009-03-25	72.9719	0.971937	73	2009-04-04	0.227397	1	1	72	3
1948	F	1941-02-26	2001-03-25	65000	2009-03-25	68.0739	0.073922	68	2009-02-26	0.227397	1	1	68	3
1949	M	1967-09-06	2001-03-27	46000	2009-03-27	41.5551	0.555099	42	2009-09-06	0.232877	3	1	41.5	3
1950	F	1967-05-23	2001-03-27	38000	2009-03-27	41.8453	0.845311	42	2009-05-23	0.232877	4	1	41.75	3
1951	M	1979-01-23	2001-04-01	60000	2009-04-01	30.1875	0.187543	30	2009-01-23	0.246575	2	1	30.25	4
1952	M	1963-09-24	2001-03-26	70000	2009-03-26	45.5031	0.50308	46	2009-09-24	0.230137	3	1	45.5	3
1953	M	1959-01-04	2001-03-09	32000	2009-03-09	50.1766	0.176591	50	2009-01-04	0.183562	2	1	50.25	3
1954	M	1968-10-13	2001-03-13	62000	2009-03-13	40.4134	0.413415	40	2009-10-13	0.194521	3	1	40.5	3
1955	F	1957-10-30	2001-03-22	41500	2009-03-22	51.3922	0.392197	51	2009-10-30	0.219178	3	1	51.5	3
1956	M	1955-09-16	2001-03-26	20400	2009-03-26	53.525	0.524983	54	2009-09-16	0.230137	3	1	53.5	3
1957	M	1955-10-22	2001-03-26	65400	2009-03-26	53.4264	0.42642	53	2009-10-22	0.230137	3	1	53.5	3
1958	F	1970-07-05	2001-03-26	70000	2009-03-26	38.7242	0.724162	39	2009-07-05	0.230137	4	1	38.75	3
1959	M	1966-05-04	2001-03-26	52000	2009-03-26	42.8939	0.893908	43	2009-05-04	0.230137	1	1	42	3
1960	F	1958-07-08	2001-03-26	72000	2009-03-26	50.7159	0.715948	51	2009-07-08	0.230137	4	1	50.75	3
1961	M	1955-07-10	2001-04-25	125000	2009-04-25	53.7933	0.793292	54	2009-07-10	0.312329	4	2	53.75	4
1962	F	1967-07-31	2001-04-01	60000	2009-04-01	41.6701	0.670089	42	2009-07-31	0.246575	4	1	41.75	4
1963	M	1964-07-19	2001-04-02	41000	2009-04-02	44.7036	0.703628	45	2009-07-19	0.249315	4	1	44.75	4
1964	F	1954-06-09	2001-04-01	90000	2009-04-01	54.8118	0.811773	55	2009-06-09	0.246575	4	1	54.75	4
1965	M	1964-08-26	2001-04-05	163000	2009-04-05	44.6078	0.607803	45	2009-08-26	0.257534	3	2	44.5	4
1966	F	1963-08-13	2001-03-27	60000	2009-03-27	45.6208	0.620808	46	2009-08-13	0.232877	3	1	45.5	3
1967	M	1957-05-08	2001-04-15	152000	2009-04-15	51.937	0.937029	52	2009-05-08	0.284932	1	2	51	4
1968	M	1951-03-19	2001-03-27	70000	2009-03-27	58.0233	0.0232717	58	2009-03-19	0.232877	1	1	58	3
1969	F	1957-04-23	2001-03-28	65000	2009-03-28	51.9288	0.928816	52	2009-04-23	0.235616	1	1	51	3
1970	M	1967-03-21	2001-03-28	80000	2009-03-28	42.0205	0.0205339	42	2009-03-21	0.235616	1	1	42	3
1971	M	1968-05-01	2001-03-28	105000	2009-03-28	40.9062	0.906229	41	2009-05-01	0.235616	1	1	40	3
1972	F	1973-01-31	2001-03-28	105000	2009-03-28	36.1533	0.15332	36	2009-01-31	0.235616	2	1	36.25	3
1973	M	1963-06-17	2001-03-27	75000	2009-03-27	45.7769	0.776865	46	2009-06-17	0.232877	4	1	45.75	3
1974	M	1942-01-13	2001-04-01	60000	2009-04-01	67.2142	0.214237	67	2009-01-13	0.246575	2	1	67.25	4
1975	M	1956-04-22	2001-04-07	220000	2009-04-07	52.9582	0.958248	53	2009-04-22	0.263014	1	2	52	4
1976	M	1955-03-25	2001-04-01	62000	2009-04-01	54.0205	0.0205339	54	2009-03-25	0.246575	1	1	54	4
1977	F	1972-12-17	2001-04-01	120000	2009-04-01	36.2875	0.287474	36	2009-12-17	0.246575	2	1	36.25	4
1978	M	1963-02-13	2001-04-08	150000	2009-04-08	46.1492	0.149213	46	2009-02-13	0.265753	2	2	46.25	4
1979	M	1937-01-16	2001-03-11	150000	2009-03-11	72.1478	0.147844	72	2009-01-16	0.189041	2	1	72.25	3
1980	F	1958-01-12	2001-04-01	70000	2009-04-01	51.217	0.216975	51	2009-01-12	0.246575	2	1	51.25	4
1981	F	1970-03-26	2001-04-01	35000	2009-04-01	39.0171	0.0171116	39	2009-03-26	0.246575	1	1	39	4
1982	M	1967-12-25	2001-04-01	80000	2009-04-01	41.2676	0.267625	41	2009-12-25	0.246575	2	1	41.25	4
1983	M	1954-06-20	2001-04-01	60000	2009-04-01	54.7817	0.781656	55	2009-06-20	0.246575	4	1	54.75	4
1984	M	1973-05-03	2001-04-28	28000	2009-04-28	35.9863	0.986311	36	2009-05-03	0.320548	1	2	35	4
1985	F	1965-04-29	2001-04-08	120000	2009-04-08	43.9425	0.942505	44	2009-04-29	0.265753	1	2	43	4
1986	F	1968-11-13	2001-05-01	51000	2009-05-01	40.4627	0.462697	40	2009-11-13	0.328767	3	2	40.5	5
1987	M	1970-09-30	2001-04-30	92000	2009-04-30	38.5818	0.581793	39	2009-09-30	0.326027	3	2	38.5	4
1988	M	1953-02-03	2001-04-01	70000	2009-04-01	56.1561	0.156057	56	2009-02-03	0.246575	2	1	56.25	4
1989	M	1968-10-22	2001-04-03	88000	2009-04-03	40.4463	0.44627	40	2009-10-22	0.252055	3	2	40.5	4
1990	M	1975-06-01	2001-04-03	70000	2009-04-03	33.8398	0.839836	34	2009-06-01	0.252055	4	2	33.75	4
1991	M	1944-01-25	2001-04-03	23000	2009-04-03	65.1882	0.188227	65	2009-01-25	0.252055	2	2	65.25	4
1992	M	1940-05-17	2001-04-02	32000	2009-04-02	68.8761	0.876112	69	2009-05-17	0.249315	1	1	68	4
1993	M	1966-01-01	2001-04-04	135000	2009-04-04	43.2553	0.255305	43	2009-01-01	0.254795	2	2	43.25	4
1994	F	1958-02-08	2001-04-04	104000	2009-04-04	51.1513	0.151266	51	2009-02-08	0.254795	2	2	51.25	4
1995	M	1957-06-19	2001-04-04	95000	2009-04-04	51.7919	0.791923	52	2009-06-19	0.254795	4	2	51.75	4
1996	M	1943-12-23	2001-04-04	105000	2009-04-04	65.2813	0.281314	65	2009-12-23	0.254795	2	2	65.25	4
1997	F	1943-03-22	2001-04-05	25000	2009-04-05	66.0397	0.0396988	66	2009-03-22	0.257534	1	2	66	4
1998	F	1963-08-02	2001-04-05	145000	2009-04-05	45.6756	0.675565	46	2009-08-02	0.257534	4	2	45.75	4
1999	M	1969-05-01	2001-04-05	144000	2009-04-05	39.9288	0.928816	40	2009-05-01	0.257534	1	2	39	4
[truncated: 74,103 more rows]

## Sheet: Description
Variable	Description
ID	Unique identification code of the policy/insured (an integer number).
Gender	Gender of the insured (M = male, F = female).
Birth_Date	Date of birth of the insured (DD/MM/YYYY).
Effective_Date	Effective start date of the contractual relationship between the insurance company and the insured (DD/MM/YYYY).
Capital	Capital at risk, amount of money to be received by beneficiaries when the insured person dies (in €).
Renewal_Date	Date of renewal during the year of the insurance contract (DD/MM/YYYY).
Age	Exact age of the insured, measured in years, at the renewal date (a real number). The time elapsed between the date of birth and the renewal date.
t	Fractional age in years (0≤t<1) of the insured at the moment of the Renewal_Date. Number of years elapsed between the date of his/her last birthday and the renewal date (a real number between 0 and 1).
Age_Actuarial	Age of the insured, measured in whole years, obtained by rounding approximating his/her exact age to the closest integer the exact (decimal) age of the insured (an integer number).
Date_Birthday	Birthday date in 2009 (DD/MM/YYYY).
x	Time elapsed in years (0≤x<1) between the start of the year (0:00AM on 1 January) and the moment of the Renewal_Date (a real number between 0 and 1).
r	Ageing quarter (1 = 1Q, 2= 2Q, 3 = 3Q, 4 = 4Q). Age-quarter of the insured at the time of renewal.
s	Seasonal quarter (1 = Winter, 2= Spring, 3= Summer and 4=Autumn). Season-quarter of the moment of renewal.
Age_actuarial_quarter	Age of the insured, measured in years, after approximating his/her exact age to the closest integer age-quarter (a real number).
Month	Month of renewal date (1 = January, 2 = February, 3 = March, 4 = April, 5 = May, 6 = June, 7 = July, 8 = August, 9 = September, 10 = October, 11 = November, 12 = December).
